# Supplementary material for: Structural basis for the assembly and energy transfer between the cyanobacterial PSI core and the double-layered IsiA proteins
Source: Nat Commun. 2025 Dec 20;17:592. doi: 10.1038/s41467-025-67295-2 (PMC12808642; doi:10.1038/s41467-025-67295-2)
Supplement: Supplementary file 4 — Source Data [file 41467_2025_67295_MOESM4_ESM.zip › FRET-rate-trimer-output.csv]

Dprotein	Dmol	DChl	Aprotein	Amol	AChl	R	FRETrate	Kfs
1	501	CLA	1	502	CLA	12.679296865362838	0.06327980184529623	0.04704338478197843
1	501	CLA	1	503	CLA	12.093615423023834	0.03949992439165052	0.022110350006296624
1	501	CLA	1	504	CLA	21.654949110999993	0.0010560675422675234	0.01948485281172609
1	501	CLA	1	506	CLA	18.554068583467092	0.07244251830490467	0.5287993521367259
1	501	CLA	1	508	CLA	26.26781035792668	0.0010299042226362585	0.06053443617050781
1	501	CLA	1	510	CLA	20.529555134001317	0.0013693027168384206	0.018341680773968996
1	501	CLA	1	511	CLA	31.043188367176434	0.0028187439422937954	0.45135262904820833
1	501	CLA	1	512	CLA	20.367917836637115	0.0004029660512432662	0.005147669971446676
1	501	CLA	1	516	CLA	23.955903447793386	0.012504381970040774	0.42286329093160413
1	501	CLA	1	517	CLA	14.143094569435654	0.5775972279726235	0.827092727154407
1	501	CLA	1	518	CLA	29.018719716762114	0.0011646701360438967	0.12443279490808762
1	501	CLA	1	519	CLA	29.173208976730674	0.014419944754904806	1.5904911035229998
1	501	CLA	2	501	CLA	43.85138587319676	0.001794929206988708	2.2835456286257494
1	501	CLA	2	502	CLA	45.29454891043734	0.0012166162909614453	1.879713629177628
1	501	CLA	2	506	CLA	42.57325539584682	9.414575520941814e-05	0.10029616649417075
1	501	CLA	2	508	CLA	46.27144107330134	0.00012824709987037394	0.2252102406081663
1	501	CLA	2	517	CLA	32.16814954267652	0.001364808613304601	0.27057686372024514
1	501	CLA	2	518	CLA	35.38285490177408	0.0005242652651925104	0.18406480002173567
1	501	CLA	2	519	CLA	30.17715284780854	0.007536678522514891	1.018385004815864
1	501	CLA	y	501	CLA	43.45823820635164	0.0019061506411463733	2.2974832065560093
1	501	CLA	y	502	CLA	42.283576918231496	8.882944681738291e-05	0.09083426354498982
1	501	CLA	y	503	CLA	32.71530921449468	0.005068750168141119	1.1119096320539033
1	501	CLA	y	504	CLA	39.72133536274932	3.118827005485941e-06	0.0021917789796059533
1	501	CLA	y	510	CLA	41.2616110446502	8.470469948395348e-08	7.479060057554823e-05
1	501	CLA	y	511	CLA	43.04688394065245	0.001500980010256629	1.7087859106282635
1	501	CLA	y	512	CLA	39.41298020957055	0.00023989086818030153	0.1608836080283501
1	501	CLA	y	516	CLA	41.31394605941196	0.001782793696276564	1.5861475632268482
1	501	CLA	A	1110	CLA	47.81894892194933	9.187448308903933e-05	0.1965429606714323
1	501	CLA	A	1112	CLA	45.909736625251945	0.0008648241988120433	1.4488354733112512
1	501	CLA	A	1113	CLA	38.829285352681936	1.4341166096469382e-07	8.79434057436969e-05
1	501	CLA	A	1114	CLA	41.15948334223838	0.0017342815451746687	1.5086952395079816
1	501	CLA	A	1118	CLA	45.4360754577241	4.760493444081968e-05	0.07494096373423217
1	501	CLA	E	1103	CLA	37.575465679083756	1.5041034239738463e-05	0.0075747160798540865
1	501	CLA	S	502	CLA	41.053748976189745	0.0018188439081715882	1.5580263356910542
1	501	CLA	S	504	CLA	30.863300941409385	0.003100116194508045	0.47939626142924374
1	501	CLA	S	508	CLA	42.236902798382374	0.0007250079570082315	0.7364742855537303
1	501	CLA	S	510	CLA	36.68614029848331	0.0021461125371444495	0.9361103711885433
1	501	CLA	S	511	CLA	36.897868895100174	1.6621378027280142e-05	0.007504766027252911
1	501	CLA	S	518	CLA	45.26307566880537	0.0008705535176375021	1.339436940996596
1	501	CLA	S	519	CLA	45.91820764141389	0.0008096598232099281	1.3579212496536044
1	501	CLA	V	502	CLA	38.1756678265096	0.0017114490953579343	0.9478645359924415
1	501	CLA	V	504	CLA	32.66177008369264	0.0025421708211825766	0.5522115211199033
1	501	CLA	V	508	CLA	36.70156581128385	0.0005237129062263672	0.22901464998077817
1	501	CLA	V	510	CLA	37.86358628022443	0.0007438969357364064	0.39219827227617005
1	501	CLA	V	511	CLA	42.11413882533988	0.00019995044094087955	0.1995962337995437
1	501	CLA	V	518	CLA	28.87174530574831	0.00025842406978791405	0.02678142113318755
1	501	CLA	V	519	CLA	22.872336347649316	0.020771692431932262	0.5321051794078444
1	501	CLA	W	518	CLA	47.2332314477847	0.0008463180735656712	1.681442411415647
1	501	CLA	W	519	CLA	41.26056679203522	0.0020307699815762703	1.792810148660724
1	502	CLA	1	501	CLA	12.679296865362838	0.06327980184529623	0.04704338478197843
1	502	CLA	1	503	CLA	11.516173453018169	0.3373394541306685	0.1407922509081551
1	502	CLA	1	504	CLA	11.13712736750369	4.390192799276426	1.4989430788646532
1	502	CLA	1	506	CLA	23.400458841655233	0.04992745433889687	1.4667229659997836
1	502	CLA	1	508	CLA	17.002679847600525	0.0006635450002384534	0.0028683825699410445
1	502	CLA	1	510	CLA	9.472018317127572	4.056978650986844	0.5242281371112099
1	502	CLA	1	511	CLA	21.350554020914768	0.07690946237570759	1.3034581703160049
1	502	CLA	1	512	CLA	20.06174364306356	0.009817296111950792	0.1145160552137976
1	502	CLA	1	516	CLA	28.229482513854197	0.0074210887473396304	0.6719663985275213
1	502	CLA	1	517	CLA	20.739142822209423	7.330098575046748e-05	0.0010435591233073469
1	502	CLA	1	518	CLA	20.7808917277387	0.006693726010031551	0.09645293310981673
1	502	CLA	1	519	CLA	22.22486236177851	0.04445332416120451	0.9585199414453096
1	502	CLA	2	501	CLA	42.40170890424113	0.00013682937900087063	0.14227937433025642
1	502	CLA	2	502	CLA	40.204465498250336	1.6974116084745388e-07	0.0001282612162778674
1	502	CLA	2	504	CLA	44.55652718738297	0.0007031943350055066	0.9844775023674879
1	502	CLA	2	506	CLA	41.88021196221435	0.001044925255848212	1.008790263900044
1	502	CLA	2	508	CLA	38.817674453784576	0.0012618773137098936	0.7724255719203196
1	502	CLA	2	510	CLA	44.16396791503229	0.0002536582461936793	0.3367595567253894
1	502	CLA	2	517	CLA	32.58715388001844	0.002022466110090433	0.433333506392362
1	502	CLA	2	518	CLA	26.374842027962924	0.008243817333713726	0.4965122779917032
1	502	CLA	2	519	CLA	20.827200027848193	0.010195612791219425	0.1488884784195185
1	502	CLA	y	501	CLA	45.39219436202661	0.0013198676269813618	2.0657600518487835
1	502	CLA	y	502	CLA	40.64816300892329	2.984804598307069e-06	0.00240892831208977
1	502	CLA	y	503	CLA	33.667724633541845	0.0022251834673919025	0.5798435797986732
1	502	CLA	y	504	CLA	35.640155078226016	5.660348379757827e-05	0.020755973226621763
1	502	CLA	y	508	CLA	47.38497319826192	0.0006288184645101268	1.273595603778305
1	502	CLA	y	510	CLA	37.55791148346776	0.0002025875033429486	0.10173811488690944
1	502	CLA	y	511	CLA	37.50819779728162	0.001534350105863893	0.7644411948996016
1	502	CLA	y	512	CLA	39.94127947374745	0.00018230404843975445	0.13243128105091073
1	502	CLA	y	516	CLA	44.65705523206832	0.0006602472210472278	0.9369350818376785
1	502	CLA	A	1108	CLA	40.43042856562368	0.0003232492963571429	0.252609737348993
1	502	CLA	A	1110	CLA	35.33161877129323	0.0016708141954634582	0.5815295668119304
1	502	CLA	A	1112	CLA	34.90904481649419	0.0015417381250934917	0.49923018514439654
1	502	CLA	A	1113	CLA	27.483998762916574	0.00045996363570954	0.03547034802608676
1	502	CLA	A	1114	CLA	31.305378930784393	0.00018919972953406405	0.03186373861832082
1	502	CLA	A	1118	CLA	32.82665651570381	0.003234795092603963	0.7242176596730997
1	502	CLA	E	1103	CLA	26.092633941401942	0.012327979503297164	0.6960843382478742
1	502	CLA	S	504	CLA	42.512582772633344	0.0022341381431539675	2.359811949864788
1	502	CLA	S	510	CLA	47.29239136478511	0.0008952023285816434	1.791972259169243
1	502	CLA	S	511	CLA	45.77240566105304	2.0064836857145955e-05	0.03301569866350654
1	502	CLA	V	502	CLA	48.64672224312755	3.6396363255407467e-07	0.0008630618515269357
1	502	CLA	V	504	CLA	41.89683541748708	0.0005793504691609832	0.5606490842932311
1	502	CLA	V	508	CLA	45.378822175107196	0.00047395581117775363	0.7404906832121594
1	502	CLA	V	510	CLA	46.70774861840378	0.00013004262484361646	0.2415915618930815
1	502	CLA	V	511	CLA	48.60645864491674	2.4039230574419863e-05	0.05672139141466559
1	502	CLA	V	518	CLA	39.23736099688662	0.00249726926108478	1.6305215463361886
1	502	CLA	V	519	CLA	34.972606837352004	0.009635711782122481	3.154381842799251
1	502	CLA	W	519	CLA	47.47390193569516	7.938760635464196e-08	0.00016260904804277275
1	503	CLA	1	501	CLA	12.093615423023834	0.039499924391650544	0.022110350006296634
1	503	CLA	1	502	CLA	11.516173453018169	0.3373394541306685	0.1407922509081551
1	503	CLA	1	504	CLA	16.878998815095645	0.18555385557470025	0.7677370660110608
1	503	CLA	1	506	CLA	24.335280499718934	0.00039538681669984497	0.01469273863706261
1	503	CLA	1	508	CLA	24.582195609831132	0.015179822937563725	0.5993122525280508
1	503	CLA	1	510	CLA	15.05064981985828	0.3013914888361547	0.6267941304101423
1	503	CLA	1	511	CLA	24.146097200168793	0.029466721695894343	1.0449028609693995
1	503	CLA	1	512	CLA	16.067167049607725	0.19313472236444088	0.5945092873973564
1	503	CLA	1	516	CLA	22.01102251146	0.003609746803677854	0.07344808515853324
1	503	CLA	1	517	CLA	24.896914788784585	0.008114582761543946	0.34578155348909007
1	503	CLA	1	518	CLA	31.555835561746722	0.002958329227924178	0.5226212202133054
1	503	CLA	1	519	CLA	33.62827340200504	0.001100355880592	0.2847233049716163
1	503	CLA	2	501	CLA	32.978063693916305	0.004385151573721288	1.0092481311424095
1	503	CLA	2	502	CLA	33.465261824763914	0.0022036061636154973	0.5538112467786627
1	503	CLA	2	503	CLA	42.5372627939316	0.00035209673784374854	0.3732000324102519
1	503	CLA	2	504	CLA	39.957109204746004	7.421168872680794e-07	0.0005403798015259871
1	503	CLA	2	506	CLA	32.15724442485705	0.00189872257948641	0.37566168729937877
1	503	CLA	2	508	CLA	34.53220897944408	0.0023366032180995844	0.7089140161274116
1	503	CLA	2	510	CLA	38.69883973712907	0.00031573339612226407	0.1897451204394755
1	503	CLA	2	511	CLA	46.76278992960109	6.271873455577861e-05	0.11734435439619346
1	503	CLA	2	512	CLA	44.34163737391749	0.00025424061625498436	0.3457623633523342
1	503	CLA	2	516	CLA	48.808484815654744	0.0006246227843556538	1.5109573538664625
1	503	CLA	2	517	CLA	21.845149324277905	0.015271561273670067	0.29694497124166125
1	503	CLA	2	518	CLA	24.3294843965095	0.010442163621117532	0.38748094924562215
1	503	CLA	2	519	CLA	19.893034911747378	0.00011729574466954675	0.0013006215790597458
1	503	CLA	y	503	CLA	42.44700716187186	0.0003889379375199115	0.40702884166037134
1	503	CLA	y	504	CLA	46.543579890249106	0.0012667138334186388	2.3040911004302496
1	503	CLA	y	510	CLA	48.11818442127675	0.0005669614055777978	1.2591321700402702
1	503	CLA	y	511	CLA	47.71016701920045	0.00017588429927619393	0.3711548362407439
1	503	CLA	y	512	CLA	47.815011920943824	0.0004154144667827577	0.8882386294583369
1	503	CLA	A	1108	CLA	43.280384945145755	9.324334706380432e-07	0.0010965462982839823
1	503	CLA	A	1110	CLA	40.99998778048599	0.001198787814112133	1.0188426410334297
1	503	CLA	A	1112	CLA	38.31576267021187	0.0010970977039014632	0.6211158086807423
1	503	CLA	A	1113	CLA	33.86166450427387	0.0002645928912817033	0.07136584567641564
1	503	CLA	A	1114	CLA	32.719651602668385	0.0005150345290507061	0.11307088718196402
1	503	CLA	A	1118	CLA	40.65218671855181	0.0020651924669265916	1.6677326522114104
1	503	CLA	E	1103	CLA	36.493277038380675	0.0014829546640009502	0.6267112464957839
1	503	CLA	S	504	CLA	41.70554818006834	0.0006029337631886641	0.5676688160491019
1	503	CLA	S	510	CLA	46.19838912776073	0.0004791087965027776	0.8334078173108422
1	503	CLA	S	511	CLA	44.32062105837417	9.915626843489031e-05	0.1344675923753663
1	503	CLA	V	502	CLA	39.3413146450395	0.0037299157204880354	2.474313124239346
1	503	CLA	V	504	CLA	31.59933608479772	0.0016034799460218523	0.2856233512325703
1	503	CLA	V	508	CLA	37.39950070522331	0.001041289711895672	0.509834044963952
1	503	CLA	V	510	CLA	36.93845429900931	0.001948091884505162	0.8854094982174209
1	503	CLA	V	511	CLA	39.0956437598871	0.00011340142062001227	0.07245212658404665
1	503	CLA	V	518	CLA	33.64639857399301	0.005298370184272081	1.3754228634963694
1	503	CLA	V	519	CLA	30.19761417728228	0.0033378979415817464	0.45286762587220547
1	503	CLA	W	518	CLA	41.00375986418804	0.0011916382640380012	1.013325469063487
1	503	CLA	W	519	CLA	36.055976342348565	0.007820808384269917	3.074522217470739
1	504	CLA	1	501	CLA	21.654949110999993	0.0010560675422675266	0.019484852811726152
1	504	CLA	1	502	CLA	11.13712736750369	4.390192799276426	1.4989430788646532
1	504	CLA	1	503	CLA	16.878998815095645	0.18555385557470025	0.7677370660110608
1	504	CLA	1	506	CLA	34.49332839840191	0.007240107037842102	2.1818155648066804
1	504	CLA	1	508	CLA	22.65754598362323	0.017629130894953715	0.42674707437089193
1	504	CLA	1	510	CLA	13.515522076486722	0.6689027012512279	0.7294950291482076
1	504	CLA	1	511	CLA	23.664651296818203	0.0022818679023302777	0.07170568446321822
1	504	CLA	1	512	CLA	28.42525834535195	0.004128093578729444	0.3896175277406018
1	504	CLA	1	516	CLA	37.10366004857201	0.00041111879044981956	0.19192443459898706
1	504	CLA	1	517	CLA	30.975135722059402	0.0008511791053737829	0.13451251460851807
1	504	CLA	1	518	CLA	25.417383992063357	0.011937369659476442	0.5759120595173677
1	504	CLA	1	519	CLA	24.87295247854583	0.017944979099189497	0.7602727544777508
1	504	CLA	2	501	CLA	39.6930125588875	7.945082592031529e-06	0.0055596213657701996
1	504	CLA	2	502	CLA	35.296844788167704	8.438534440169583e-05	0.029197439559554863
1	504	CLA	2	503	CLA	46.24708584332637	0.001364975673451292	2.3894259289369786
1	504	CLA	2	504	CLA	37.14031686725355	0.0015262292934695237	0.7167304281423801
1	504	CLA	2	506	CLA	43.19602919250797	0.0010031816343760882	1.1660172044016202
1	504	CLA	2	508	CLA	35.769246651278515	0.0003085570750854276	0.11562631879186726
1	504	CLA	2	510	CLA	39.35274752796812	0.00031439532495347377	0.20892425630623807
1	504	CLA	2	511	CLA	47.05815322555701	0.00023136906147257552	0.4495489540286489
1	504	CLA	2	517	CLA	33.35696682853524	4.422805122557791e-05	0.010901331641103476
1	504	CLA	2	518	CLA	23.041767944322302	0.062125518843526004	1.6635170227871596
1	504	CLA	2	519	CLA	14.300323737594189	0.34972754405672346	0.5351400855985973
1	504	CLA	y	502	CLA	45.65768472009942	0.0007880463902541573	1.277313560093622
1	504	CLA	y	503	CLA	40.60681826984232	2.3583764392982656e-06	0.0018917743308271035
1	504	CLA	y	504	CLA	38.10897975543297	0.002137145014889618	1.1712789929307414
1	504	CLA	y	510	CLA	42.69007895284336	0.0005575972562816768	0.6038718787832806
1	504	CLA	y	511	CLA	42.86861905870075	0.001324106128520732	1.4703549476398423
1	504	CLA	y	512	CLA	48.59392462026502	9.563038891909667e-05	0.22529430078963875
1	504	CLA	A	1105	CLA	46.22145961563741	9.626728557181548e-05	0.167958926772264
1	504	CLA	A	1108	CLA	34.71610778874844	6.316740893954559e-06	0.001978525542497145
1	504	CLA	A	1109	CLA	49.32528571635441	7.223975385213948e-05	0.18614712996356605
1	504	CLA	A	1110	CLA	30.33455839467587	0.00039568778507288646	0.055162143665989136
1	504	CLA	A	1112	CLA	24.496163250599075	0.043756737925848874	1.691592587035344
1	504	CLA	A	1113	CLA	17.49360688937534	0.0018282900169976056	0.009375268088880355
1	504	CLA	A	1114	CLA	20.867025087443587	0.0323397087654457	0.47770717386974
1	504	CLA	A	1118	CLA	28.026754824631404	0.0008282993540175326	0.07182681987622153
1	504	CLA	E	1103	CLA	22.513256006184466	9.741119346860795e-05	0.0022693482827044666
1	504	CLA	V	504	CLA	47.14835744752938	0.00027621782090392534	0.5428921085575048
1	504	CLA	V	518	CLA	49.029475338820404	0.0004308922403750761	1.070963274822089
1	504	CLA	V	519	CLA	44.20449944293	0.001830951812402287	2.4442082572306707
1	506	CLA	1	501	CLA	18.554068583467092	0.07244251830490471	0.5287993521367262
1	506	CLA	1	502	CLA	23.400458841655233	0.04992745433889683	1.4667229659997825
1	506	CLA	1	503	CLA	24.335280499718934	0.00039538681669984497	0.01469273863706261
1	506	CLA	1	504	CLA	34.49332839840191	0.007240107037842102	2.1818155648066804
1	506	CLA	1	508	CLA	24.234102459138015	0.0731898898093583	2.6526207416277128
1	506	CLA	1	510	CLA	25.71521738193166	0.05678965210175698	2.938142379932123
1	506	CLA	1	511	CLA	30.832753769327812	0.010104640618160108	1.553306607064855
1	506	CLA	1	512	CLA	16.89271724738209	0.029933638971728415	0.12445691253519751
1	506	CLA	1	516	CLA	17.57930536170301	0.025843061455746694	0.1364635455365795
1	506	CLA	1	517	CLA	13.466574360244703	0.06549337811120934	0.06988800163551805
1	506	CLA	1	518	CLA	28.48019137927269	0.0018325648251013434	0.17497628671150872
1	506	CLA	1	519	CLA	33.29729443963876	0.00290255947208853	0.7077782873259173
1	506	CLA	2	506	CLA	46.35619486109706	8.27370986845052e-05	0.14689580578874042
1	506	CLA	2	517	CLA	40.65028742825813	0.002026522014469906	1.6360458853263342
1	506	CLA	2	518	CLA	41.594890575646424	0.00018044789418501293	0.16720688824552568
1	506	CLA	2	519	CLA	40.65464119876106	0.00011850959542638283	0.09573632232595915
1	506	CLA	y	501	CLA	41.72510665055273	4.9517602418299544e-05	0.04675270795977042
1	506	CLA	y	502	CLA	41.2510773919906	0.001098624218672024	0.968552962060824
1	506	CLA	y	503	CLA	31.41663161448087	0.002392088902186664	0.4115261748864324
1	506	CLA	y	504	CLA	42.80307514653589	0.0010765806722599187	1.1845648403856002
1	506	CLA	y	506	CLA	45.04161228242166	0.00011593120642524674	0.17319938761729375
1	506	CLA	y	508	CLA	45.928179465334765	3.11729029010142e-05	0.052349804201987656
1	506	CLA	y	510	CLA	38.183554954980266	0.001529045329832946	0.8478927997856163
1	506	CLA	y	511	CLA	36.87313564100563	0.00010161222315203034	0.04569501338145002
1	506	CLA	y	512	CLA	29.6664172761053	0.009061376169021734	1.1052160821045887
1	506	CLA	y	516	CLA	29.48027554145313	0.002711641227481359	0.31848126403727983
1	506	CLA	A	1118	CLA	49.46915157954499	0.0004376241314590453	1.1475469521827626
1	506	CLA	E	1103	CLA	43.27011291873411	0.0009727571012573455	1.142339017697012
1	506	CLA	S	502	CLA	36.04581778792099	0.003775469186083723	1.4817081092964948
1	506	CLA	S	504	CLA	30.188935754676773	0.00010032382220428981	0.01358793055386694
1	506	CLA	S	508	CLA	30.00142044970538	0.003952162052358259	0.5156417546605859
1	506	CLA	S	510	CLA	28.40408718829036	0.02783510927898893	2.6154136302787423
1	506	CLA	S	511	CLA	23.5064071691103	0.020872781606589882	0.6300286312042978
1	506	CLA	S	518	CLA	35.301903263138655	1.0803827851433428e-05	0.003741354051784858
1	506	CLA	S	519	CLA	40.184968806756586	8.611167402538255e-06	0.006487931784742647
1	506	CLA	T	511	CLA	48.02321315780525	4.862175616835486e-06	0.010670883011757505
1	506	CLA	V	502	CLA	40.455477614286075	0.0007521149654272321	0.5899438208237507
1	506	CLA	V	504	CLA	39.27468892302014	0.0010171357655607025	0.6679098965995705
1	506	CLA	V	508	CLA	31.329496580698528	0.0023214167395484344	0.39276794835382295
1	506	CLA	V	510	CLA	37.83775137346299	0.0010698270856853039	0.5617304077425779
1	506	CLA	V	511	CLA	38.690094778896594	7.716101167007692e-08	4.63083283931625e-05
1	506	CLA	V	518	CLA	22.750156834624246	0.001619282959780208	0.04016904853459636
1	506	CLA	V	519	CLA	22.92004736033503	0.000238544644562382	0.006187641800548473
1	506	CLA	W	518	CLA	49.83784856913469	0.0002209160822551183	0.6056831326876839
1	506	CLA	W	519	CLA	47.16016315705451	0.0005118939541272952	1.0076140704449823
1	508	CLA	1	501	CLA	26.26781035792668	0.0010299042226362576	0.060534436170507765
1	508	CLA	1	502	CLA	17.002679847600525	0.0006635450002384521	0.002868382569941039
1	508	CLA	1	503	CLA	24.582195609831132	0.015179822937563718	0.5993122525280504
1	508	CLA	1	504	CLA	22.65754598362323	0.017629130894953715	0.42674707437089193
1	508	CLA	1	506	CLA	24.234102459138015	0.0731898898093583	2.6526207416277128
1	508	CLA	1	510	CLA	11.30852443955446	1.1651441179976174	0.43599119877996484
1	508	CLA	1	511	CLA	12.643830946354818	1.001582345177688	0.7321855830763071
1	508	CLA	1	512	CLA	21.002192028452654	0.20675463239554004	3.174720004877992
1	508	CLA	1	516	CLA	30.604565035301498	0.001684162119236587	0.24760738495835022
1	508	CLA	1	517	CLA	26.98072802946579	0.001837269679712209	0.12681111548131693
1	508	CLA	1	518	CLA	13.140163279046424	0.3098223860503577	0.28535126001002786
1	508	CLA	1	519	CLA	22.165408568307512	0.024261814469741246	0.5148019135711678
1	508	CLA	2	502	CLA	46.795146179919165	0.0006350440822060815	1.193084359901759
1	508	CLA	2	506	CLA	46.32050381850354	2.467408483568952e-05	0.04360568669719969
1	508	CLA	2	508	CLA	38.75142110942514	0.00013597987411525841	0.08238779260400884
1	508	CLA	2	510	CLA	47.360635257563885	0.0006643191025803699	1.341356705414611
1	508	CLA	2	517	CLA	41.55650233116354	0.0023417567061402417	2.157933843666766
1	508	CLA	2	518	CLA	27.32714675922096	0.00216922260974569	0.1616338386054171
1	508	CLA	2	519	CLA	27.291036642091868	0.004894411430343087	0.3618121099422807
1	508	CLA	y	501	CLA	46.579017862123294	0.0001625317461302755	0.29699052417497546
1	508	CLA	y	502	CLA	39.38541402600714	0.0010794434173440537	0.7208996308242631
1	508	CLA	y	503	CLA	34.846036962616	0.0023703377681591354	0.7592643763778951
1	508	CLA	y	504	CLA	35.89078073823417	0.0005617536151575225	0.2148353481218402
1	508	CLA	y	508	CLA	39.46193602701215	0.0001133587495448981	0.07659277514737237
1	508	CLA	y	510	CLA	32.61484485629205	0.006701836587642679	1.4432719318088507
1	508	CLA	y	511	CLA	27.356969166923456	0.0021069169901760886	0.15802206786070572
1	508	CLA	y	512	CLA	34.80327875358871	0.0026587254353906795	0.8453895590866525
1	508	CLA	y	516	CLA	41.16214428330962	5.670178077868423e-05	0.049345445248081946
1	508	CLA	A	1108	CLA	34.952870926434635	0.0006966591771608282	0.22728978166570077
1	508	CLA	A	1110	CLA	27.994294222216073	0.014430353578554309	1.2426720737944572
1	508	CLA	A	1112	CLA	38.678897605800536	0.0013330646776323497	0.7986530908391947
1	508	CLA	A	1113	CLA	31.672418758282443	0.000359501507686356	0.06493076664392529
1	508	CLA	A	1114	CLA	37.73318356566275	0.0015136357744838145	0.7816719063212878
1	508	CLA	A	1118	CLA	25.684170222142672	0.010688125136273506	0.5489808518632091
1	508	CLA	N	1217	CLA	49.57993742432518	0.00016773733861259892	0.44578764052648645
1	508	CLA	E	1103	CLA	22.917990356922683	0.051988244561689406	1.3478041120003468
1	508	CLA	S	511	CLA	47.2051564344405	3.0256172147190044e-05	0.059898101754087905
1	508	CLA	V	518	CLA	45.180057658219056	0.0006779036586791247	1.0315994274028415
1	508	CLA	V	519	CLA	44.20185300414452	0.0018804790394011922	2.5094224696875695
1	510	CLA	1	501	CLA	20.529555134001317	0.0013693027168384217	0.01834168077396901
1	510	CLA	1	502	CLA	9.472018317127572	4.056978650986847	0.5242281371112102
1	510	CLA	1	503	CLA	15.05064981985828	0.3013914888361547	0.6267941304101423
1	510	CLA	1	504	CLA	13.515522076486722	0.6689027012512279	0.7294950291482076
1	510	CLA	1	506	CLA	25.71521738193166	0.05678965210175698	2.938142379932123
1	510	CLA	1	508	CLA	11.30852443955446	1.1651441179976174	0.43599119877996484
1	510	CLA	1	511	CLA	11.976805834612147	2.9141443144307897	1.5389323826634216
1	510	CLA	1	512	CLA	17.770845815548576	0.049168858468051434	0.2770774284139965
1	510	CLA	1	516	CLA	27.814722504457947	0.0019773472514382487	0.16383012527731408
1	510	CLA	1	517	CLA	27.139308502612977	0.0045949382245635126	0.32849954597513925
1	510	CLA	1	518	CLA	20.20756397985664	0.0005067409150825202	0.006173510285102674
1	510	CLA	1	519	CLA	25.242852612175188	0.0268090841222012	1.241009186468025
1	510	CLA	2	501	CLA	41.101689953090755	3.646744413166003e-06	0.003145761761956831
1	510	CLA	2	502	CLA	36.92603998535452	0.00026936889605599327	0.12218173554885567
1	510	CLA	2	503	CLA	47.646876266970516	0.000596687821199706	1.2491546370612199
1	510	CLA	2	504	CLA	41.36090845230551	0.0005090288372258804	0.45597940796957587
1	510	CLA	2	506	CLA	38.5685499986712	0.0014138060647871805	0.8326301637450642
1	510	CLA	2	508	CLA	31.96765654532717	0.008157827194053256	1.557764256836337
1	510	CLA	2	510	CLA	38.955164548490885	8.633319359623993e-05	0.053979703541812744
1	510	CLA	2	511	CLA	44.28953463291301	3.8732361963179896e-05	0.052304988804819125
1	510	CLA	2	512	CLA	47.74791795460822	0.0008414863297285028	1.7841695717352128
1	510	CLA	2	517	CLA	31.88767380979679	0.0008252377211329113	0.15523102804983965
1	510	CLA	2	518	CLA	19.496926809115312	0.00036923213941922686	0.0036287654214267637
1	510	CLA	2	519	CLA	17.17253044836432	0.07854463620362792	0.36039995881867437
1	510	CLA	y	502	CLA	44.837243838130824	0.00019883273332619954	0.28905718128550595
1	510	CLA	y	503	CLA	39.03839331991009	0.00037569148787578956	0.2379279140366859
1	510	CLA	y	504	CLA	39.75537826508509	0.00026742166608347733	0.1889010448537711
1	510	CLA	y	508	CLA	48.25552318647059	0.0006273105876309538	1.417187192348741
1	510	CLA	y	510	CLA	39.81556464499782	5.631819968397373e-05	0.04014472315662666
1	510	CLA	y	511	CLA	36.942738569304815	0.0022236863488799196	1.0113709595409377
1	510	CLA	y	512	CLA	42.424159685254814	1.7411875368896724e-06	0.0018162995374984663
1	510	CLA	y	516	CLA	47.805666662018226	0.0007631763284166881	1.6299098879758838
1	510	CLA	A	1108	CLA	32.5316077838154	0.004236526889606708	0.8984741002823916
1	510	CLA	A	1109	CLA	47.77143169301079	8.481995298077088e-06	0.018037236504501286
1	510	CLA	A	1110	CLA	27.90319770205558	0.002128565031012478	0.17975178424493152
1	510	CLA	A	1112	CLA	31.986160835586386	4.182027427429217e-05	0.008013495666817623
1	510	CLA	A	1113	CLA	26.19327110156347	0.017650102909153146	1.0198777075700052
1	510	CLA	A	1114	CLA	29.167860411761428	0.0022763893112957853	0.2508051239377959
1	510	CLA	A	1118	CLA	26.93100512420581	0.0003183064891672775	0.02172817734518751
1	510	CLA	E	1103	CLA	24.37595514026067	0.015890378799783084	0.5964396842624684
1	510	CLA	S	504	CLA	49.78230276915685	0.0007899542885424574	2.151365904920196
1	510	CLA	S	511	CLA	49.0271069001629	4.802280090556797e-06	0.011932392027435224
1	510	CLA	V	504	CLA	45.935225361371636	0.00016005386283899454	0.26903185004098235
1	510	CLA	V	508	CLA	47.15537828286398	0.0005048250085455873	0.9930947585715948
1	510	CLA	V	510	CLA	49.07107255807641	2.6491425217247885e-05	0.06617913046522145
1	510	CLA	V	511	CLA	48.67865175823999	1.5640510692767344e-05	0.03723442110630995
1	510	CLA	V	518	CLA	42.88897295342941	0.0012652120604384651	1.4089631397590285
1	510	CLA	V	519	CLA	40.7805991373349	0.003870979241254375	3.1857000631046946
1	510	CLA	W	519	CLA	49.145708195121166	4.6354864116720544e-05	0.11686146543937097
1	511	CLA	1	501	CLA	31.043188367176434	0.0028187439422937954	0.45135262904820833
1	511	CLA	1	502	CLA	21.350554020914768	0.07690946237570759	1.3034581703160049
1	511	CLA	1	503	CLA	24.146097200168793	0.029466721695894343	1.0449028609693995
1	511	CLA	1	504	CLA	23.664651296818203	0.0022818679023302777	0.07170568446321822
1	511	CLA	1	506	CLA	30.832753769327812	0.01010464061816011	1.5533066070648553
1	511	CLA	1	508	CLA	12.643830946354818	1.001582345177688	0.7321855830763071
1	511	CLA	1	510	CLA	11.976805834612147	2.9141443144307897	1.5389323826634216
1	511	CLA	1	512	CLA	19.75897732677477	0.16487706624714757	1.755534861403904
1	511	CLA	1	516	CLA	29.804492849233295	0.004122815653558045	0.5170669315098865
1	511	CLA	1	517	CLA	36.05240114056205	1.3858322904188157e-05	0.005444754140251649
1	511	CLA	1	518	CLA	25.037136218026202	0.003749725979280297	0.16526080900267726
1	511	CLA	1	519	CLA	33.002497087341716	0.0020387581392763135	0.47131248672578807
1	511	CLA	2	501	CLA	42.92539969528533	0.0016697117805214593	1.8689170555262307
1	511	CLA	2	502	CLA	37.01113147419302	0.0015222627357143947	0.7000776596308229
1	511	CLA	2	503	CLA	47.27245701251415	0.0002724803078198669	0.5440597584956781
1	511	CLA	2	504	CLA	41.71865024182828	0.0014887839146513183	1.4043507510371578
1	511	CLA	2	506	CLA	37.035509919535336	0.00018622821731009538	0.08598404795840436
1	511	CLA	2	508	CLA	26.637818585612457	0.001619373079729214	0.10351452323338627
1	511	CLA	2	510	CLA	36.079169350194334	0.0027049225108605594	1.0674718697438015
1	511	CLA	2	511	CLA	38.248341062064405	0.0016927133474650968	0.9482469802268982
1	511	CLA	2	512	CLA	44.12119249295059	3.7028942729167644e-05	0.04887504755875417
1	511	CLA	2	517	CLA	34.64834612214557	0.007421022471825211	2.2973186130141117
1	511	CLA	2	518	CLA	16.696263084894188	0.00959207993087385	0.037178417043373505
1	511	CLA	2	519	CLA	20.840136995710946	0.001639547089140725	0.024031990371426767
1	511	CLA	y	503	CLA	47.053831820586076	8.354811116692292e-05	0.16224414792688602
1	511	CLA	y	504	CLA	47.362322609855184	0.0001578722633949098	0.31883516541526685
1	511	CLA	y	510	CLA	45.04381473632089	6.173554203741153e-05	0.09225898590787905
1	511	CLA	y	511	CLA	39.0718782374229	0.0014986884609359621	0.9540244963902015
1	511	CLA	y	512	CLA	46.93397678654557	8.3393613835837e-05	0.15948481871375805
1	511	CLA	A	1108	CLA	26.252517917335098	0.002905844276206371	0.1702003887769995
1	511	CLA	A	1109	CLA	40.70398867433017	0.0003904212234073704	0.31770032594160635
1	511	CLA	A	1110	CLA	23.06401968434818	5.298361961059321e-06	0.00014269674080203906
1	511	CLA	A	1112	CLA	34.33061498138361	0.0030425398223556614	0.8912267231613931
1	511	CLA	A	1113	CLA	31.203161073839944	0.00011697486133651197	0.019317304537073882
1	511	CLA	A	1114	CLA	32.716932878862586	0.0018313476735954963	0.40185440084457086
1	511	CLA	A	1118	CLA	25.02544642958444	0.006916943962116111	0.30399587355863245
1	511	CLA	E	1103	CLA	28.517435806888393	0.0004821762772636135	0.04640140222743516
1	511	CLA	V	511	CLA	49.73364576421076	6.206993715552486e-06	0.01680527081613085
1	511	CLA	V	518	CLA	48.02162497250585	0.0006452651433091037	1.4158646727496516
1	511	CLA	V	519	CLA	48.36019964805768	0.0008243077547923495	1.8866021536114363
1	512	CLA	1	501	CLA	20.367917836637115	0.0004029660512432662	0.005147669971446676
1	512	CLA	1	502	CLA	20.06174364306356	0.009817296111950792	0.1145160552137976
1	512	CLA	1	503	CLA	16.067167049607725	0.19313472236444088	0.5945092873973564
1	512	CLA	1	504	CLA	28.42525834535195	0.004128093578729444	0.3896175277406018
1	512	CLA	1	506	CLA	16.89271724738209	0.029933638971728415	0.12445691253519751
1	512	CLA	1	508	CLA	21.002192028452654	0.20675463239554004	3.174720004877992
1	512	CLA	1	510	CLA	17.770845815548576	0.049168858468051434	0.2770774284139965
1	512	CLA	1	511	CLA	19.75897732677477	0.16487706624714757	1.755534861403904
1	512	CLA	1	516	CLA	10.391708858508288	5.195512178492698	1.170611055020704
1	512	CLA	1	517	CLA	25.886852280646266	0.010441937286900698	0.56223643111805
1	512	CLA	1	518	CLA	31.550736932756415	0.0017512782936228103	0.30908265895187503
1	512	CLA	1	519	CLA	37.85710328326772	0.0002099264425292296	0.11056402879633812
1	512	CLA	2	501	CLA	39.73482802278125	0.0002254537432175381	0.15876249158041772
1	512	CLA	2	502	CLA	39.9766338252735	0.00024125013010556248	0.1761843461116933
1	512	CLA	2	503	CLA	48.15094945065983	0.00036461619492666325	0.8130692087886906
1	512	CLA	2	504	CLA	48.16024560776241	5.302673812797452e-05	0.11838304347487895
1	512	CLA	2	506	CLA	30.672199953704006	0.0068385463241462	1.0188160620817968
1	512	CLA	2	508	CLA	34.78375342023916	0.002936683988484358	0.9306326977193617
1	512	CLA	2	510	CLA	42.334733564769266	1.4291701319644372e-06	0.0014720662175741227
1	512	CLA	2	511	CLA	47.02958950490639	7.992021496465988e-05	0.15471990898952082
1	512	CLA	2	512	CLA	44.28378066516	0.0006175150655953832	0.8332553938524707
1	512	CLA	2	516	CLA	47.763980581605644	0.0005393202377112587	1.1458089904029976
1	512	CLA	2	517	CLA	26.744088019597903	1.1733030356336225e-06	7.681382320345298e-05
1	512	CLA	2	518	CLA	26.964977841637484	0.004651442101239294	0.319926677313175
1	512	CLA	2	519	CLA	28.57523352485506	0.00012003058508511413	0.011692115106241437
1	512	CLA	y	503	CLA	44.04809273964085	0.00027707542480147557	0.36209546691883826
1	512	CLA	y	510	CLA	47.96120199703089	0.0007721959524630059	1.6816294454471963
1	512	CLA	y	511	CLA	44.48412755129634	1.0998720479898395e-05	0.015248778598325904
1	512	CLA	y	512	CLA	43.621174193274534	0.0006518043911682426	0.8034591887652902
1	512	CLA	y	516	CLA	45.39614862518626	0.0001892794276877415	0.29640116001821154
1	512	CLA	A	1108	CLA	44.54043461844528	0.0005518994269903303	0.7709905869308561
1	512	CLA	A	1110	CLA	42.29614413868006	0.0005809920611089185	0.5951648746162457
1	512	CLA	A	1112	CLA	47.556683463000255	5.072268911095524e-07	0.0010498664540180812
1	512	CLA	A	1113	CLA	43.4090330922033	0.0002397221748760858	0.2869797895183508
1	512	CLA	A	1114	CLA	43.20761655078882	9.217664664329622e-05	0.1073112354619213
1	512	CLA	A	1118	CLA	43.024991551422765	0.0004928118072661042	0.5593302355320624
1	512	CLA	E	1103	CLA	41.32197391219352	0.0028129576620609916	2.5056013846243665
1	512	CLA	S	504	CLA	43.03799658441366	0.00030074432274488066	0.3419575114532653
1	512	CLA	S	508	CLA	45.61573063100053	0.0002198804588133087	0.3544352245221546
1	512	CLA	S	510	CLA	42.43877949470273	0.0013558171080750763	1.417231680734468
1	512	CLA	S	511	CLA	36.49744689700911	5.262483728043728e-06	0.002225502608825703
1	512	CLA	V	502	CLA	39.56826204169196	0.0018827438720579398	1.2928124425445393
1	512	CLA	V	504	CLA	35.20020423236207	0.00014883111108794859	0.050655575437495055
1	512	CLA	V	508	CLA	30.61936021539313	0.017283806028973503	2.5484638950357197
1	512	CLA	V	510	CLA	34.25279633840133	0.003148409120632592	0.9097661741497277
1	512	CLA	V	511	CLA	32.21882999117131	0.0024059966720667673	0.48152189911491833
1	512	CLA	V	518	CLA	28.57694700278529	0.002164520195638179	0.2109206243857398
1	512	CLA	V	519	CLA	30.28414005713222	0.0014153481458445425	0.19535169603241923
1	512	CLA	W	508	CLA	48.95496354814289	0.0004856596734696516	1.1961203033931256
1	512	CLA	W	518	CLA	39.33956138545522	4.2060070706074715e-09	2.78939172922265e-06
1	512	CLA	W	519	CLA	38.20281755315961	0.002190215796829581	1.2182087174361607
1	516	CLA	1	501	CLA	23.955903447793386	0.012504381970040774	0.42286329093160413
1	516	CLA	1	502	CLA	28.229482513854197	0.0074210887473396304	0.6719663985275213
1	516	CLA	1	503	CLA	22.01102251146	0.003609746803677854	0.07344808515853324
1	516	CLA	1	504	CLA	37.10366004857201	0.00041111879044981956	0.19192443459898706
1	516	CLA	1	506	CLA	17.57930536170301	0.025843061455746684	0.13646354553657944
1	516	CLA	1	508	CLA	30.604565035301498	0.0016841621192365864	0.2476073849583501
1	516	CLA	1	510	CLA	27.814722504457947	0.0019773472514382487	0.16383012527731408
1	516	CLA	1	511	CLA	29.804492849233295	0.004122815653558045	0.5170669315098865
1	516	CLA	1	512	CLA	10.391708858508288	5.195512178492698	1.170611055020704
1	516	CLA	1	517	CLA	28.271067719490173	0.0030786082535628405	0.28123548969775786
1	516	CLA	1	518	CLA	40.06719847955429	1.9245754515894966e-05	0.01424725626164146
1	516	CLA	1	519	CLA	45.821911396186835	0.000357771203561295	0.5925254637366008
1	516	CLA	2	501	CLA	41.883338226554976	0.001868213110851177	1.8044156239600415
1	516	CLA	2	502	CLA	44.92720050259086	0.0006810168344799018	1.002020077774001
1	516	CLA	2	506	CLA	30.73036571536369	0.002503793347284268	0.37728304031333604
1	516	CLA	2	508	CLA	41.23756735065732	4.4786229648890285e-05	0.039406254647105225
1	516	CLA	2	510	CLA	47.943126900526636	0.0007919178218733782	1.720682258852996
1	516	CLA	2	512	CLA	46.36311582497448	0.0001449880160619726	0.2576500473505387
1	516	CLA	2	516	CLA	47.55951721790289	0.00025369673780189486	0.5252933910928668
1	516	CLA	2	517	CLA	27.93690449924614	0.01948593999384571	1.6574998187563854
1	516	CLA	2	518	CLA	35.480604997660336	0.0051212657822913244	1.8280406317573221
1	516	CLA	2	519	CLA	37.19196195416422	0.001793360782452462	0.8492286383978866
1	516	CLA	y	503	CLA	48.255256180026635	0.0007009497676692456	1.583496395670698
1	516	CLA	y	512	CLA	46.851902853566145	0.000613245131455453	1.160539544636664
1	516	CLA	y	516	CLA	46.310162221698164	0.00020778418196019867	0.3667184212483373
1	516	CLA	S	502	CLA	44.93892247261832	0.0021031254052482533	3.0992993732099494
1	516	CLA	S	504	CLA	39.32778835632638	0.0012037991334185442	0.7969179337411956
1	516	CLA	S	508	CLA	41.11857149756056	2.4059686447726767e-05	0.0208056123875217
1	516	CLA	S	510	CLA	36.949948443807074	0.008437153435166229	3.8418587834372424
1	516	CLA	S	511	CLA	30.259707384573307	0.0002912178265212736	0.04000080486821582
1	516	CLA	S	518	CLA	49.70817535375846	1.0254232979149072e-05	0.027677862049682075
1	516	CLA	V	502	CLA	31.41425590396819	0.00010828847453093431	0.018621099846367468
1	516	CLA	V	504	CLA	29.315042094460654	0.008603181497305008	0.9769327021827013
1	516	CLA	V	508	CLA	20.41409084431634	0.11793055219807086	1.5271054258547425
1	516	CLA	V	510	CLA	25.39601452984306	0.006767407121337319	0.3248464573882853
1	516	CLA	V	511	CLA	23.099562008834727	0.005425189460304126	0.14746868609599706
1	516	CLA	V	518	CLA	20.145361078918384	0.011017368470818965	0.13176214000119763
1	516	CLA	V	519	CLA	24.678580064501276	0.011192536384868262	0.45238891269293474
1	516	CLA	W	508	CLA	43.92080519526025	0.0012171988307583762	1.5633121976530486
1	516	CLA	W	518	CLA	33.4407044632735	0.00017581079484588595	0.04399065955122974
1	516	CLA	W	519	CLA	32.95713261192484	0.002112378270381892	0.4843180309757375
1	517	CLA	1	501	CLA	14.143094569435654	0.5775972279726235	0.827092727154407
1	517	CLA	1	502	CLA	20.739142822209423	7.330098575046748e-05	0.0010435591233073469
1	517	CLA	1	503	CLA	24.896914788784585	0.00811458276154395	0.3457815534890902
1	517	CLA	1	504	CLA	30.975135722059402	0.0008511791053737827	0.13451251460851804
1	517	CLA	1	506	CLA	13.466574360244703	0.06549337811120934	0.06988800163551805
1	517	CLA	1	508	CLA	26.98072802946579	0.001837269679712209	0.12681111548131693
1	517	CLA	1	510	CLA	27.139308502612977	0.0045949382245635126	0.32849954597513925
1	517	CLA	1	511	CLA	36.05240114056205	1.3858322904188197e-05	0.005444754140251665
1	517	CLA	1	512	CLA	25.886852280646266	0.010441937286900698	0.56223643111805
1	517	CLA	1	516	CLA	28.271067719490173	0.0030786082535628396	0.28123548969775775
1	517	CLA	1	518	CLA	25.641212802829738	0.010085984442983765	0.5128756751156925
1	517	CLA	1	519	CLA	25.930593398532174	0.02789021543490909	1.5170120500404187
1	517	CLA	2	517	CLA	44.92610262419833	9.473855098600994e-05	0.1393739589861704
1	517	CLA	2	518	CLA	45.316403487037675	4.5081729684283215e-05	0.06985469652141232
1	517	CLA	2	519	CLA	41.221661223196726	0.0006873545329277618	0.6033873059655476
1	517	CLA	y	501	CLA	31.63508293019003	0.0009602888977190278	0.1722178650909355
1	517	CLA	y	502	CLA	32.14007867134118	0.0021563220272944723	0.42526306194585006
1	517	CLA	y	503	CLA	21.35229376437108	0.012154742046442632	0.20609876582374567
1	517	CLA	y	504	CLA	33.14117805691283	0.00016700638599176194	0.03959160974750615
1	517	CLA	y	506	CLA	39.98294321332535	0.0017468046103219115	1.2768953924172473
1	517	CLA	y	508	CLA	41.37561888358892	0.002428063671302198	2.1796638326007214
1	517	CLA	y	510	CLA	31.70327431039261	0.0008321455087625581	0.1511772404872372
1	517	CLA	y	511	CLA	34.510030266576145	0.006684257350645954	2.020168677112172
1	517	CLA	y	512	CLA	26.336699888178845	4.051814663493254e-05	0.002419246552615884
1	517	CLA	y	516	CLA	27.36810061001677	0.021421522490236915	1.6105740974649676
1	517	CLA	y	517	CLA	44.27414438473093	0.0002031033434938481	0.27370363463990355
1	517	CLA	A	1113	CLA	46.13194889661612	9.351812525910816e-06	0.016127573699642392
1	517	CLA	A	1118	CLA	48.990606620045035	0.0003749856547413592	0.9275855745650284
1	517	CLA	E	1103	CLA	39.21001710022584	0.0003298972508012317	0.21449803412103371
1	517	CLA	S	502	CLA	33.23597913406492	0.006497766883060279	1.5670304002127384
1	517	CLA	S	504	CLA	24.753993798981202	0.049789630994305806	2.0496183665043817
1	517	CLA	S	508	CLA	31.390449662277852	0.0036512352201957072	0.6250107155742134
1	517	CLA	S	510	CLA	28.63633394832515	0.0028170495212036153	0.2779466356093194
1	517	CLA	S	511	CLA	29.279381909459758	0.007521704891862783	0.8479107605017198
1	517	CLA	S	518	CLA	32.36282934170001	0.000214665545306816	0.044126925769734336
1	517	CLA	S	519	CLA	33.487880568946125	0.0011240135749996554	0.2836350900383896
1	517	CLA	T	504	CLA	44.47341948849896	5.2448013406773226e-05	0.07260969459798144
1	517	CLA	T	510	CLA	48.38127136609786	0.0001492331561348965	0.3424454602268013
1	517	CLA	T	511	CLA	45.678418219110874	0.0004309174331154598	0.7003624167372493
1	517	CLA	V	502	CLA	44.12681363978141	1.0681755663880275e-05	0.014109787739260285
1	517	CLA	V	504	CLA	41.846041736345846	0.0006965189530994514	0.6691472099053767
1	517	CLA	V	508	CLA	39.762103478060595	5.262895046285388e-05	0.037213733752612416
1	517	CLA	V	510	CLA	44.18087027209852	0.0002538952805699751	0.3378490140270983
1	517	CLA	V	511	CLA	47.96754495489632	0.00032021299370418903	0.6978889596079499
1	517	CLA	V	518	CLA	28.804955840965956	0.016268652287284278	1.6627129882264873
1	517	CLA	V	519	CLA	23.46384883176669	0.08690390743980883	2.5947603059217905
1	518	CLA	1	501	CLA	29.018719716762114	0.0011646701360438967	0.12443279490808762
1	518	CLA	1	502	CLA	20.7808917277387	0.006693726010031551	0.09645293310981673
1	518	CLA	1	503	CLA	31.555835561746722	0.002958329227924178	0.5226212202133054
1	518	CLA	1	504	CLA	25.417383992063357	0.011937369659476442	0.5759120595173677
1	518	CLA	1	506	CLA	28.48019137927269	0.0018325648251013434	0.17497628671150872
1	518	CLA	1	508	CLA	13.140163279046424	0.3098223860503577	0.28535126001002786
1	518	CLA	1	510	CLA	20.20756397985664	0.0005067409150825202	0.006173510285102674
1	518	CLA	1	511	CLA	25.037136218026202	0.003749725979280298	0.1652608090026773
1	518	CLA	1	512	CLA	31.550736932756415	0.0017512782936228103	0.30908265895187503
1	518	CLA	1	516	CLA	40.06719847955429	1.9245754515894963e-05	0.014247256261641457
1	518	CLA	1	517	CLA	25.641212802829738	0.010085984442983765	0.5128756751156925
1	518	CLA	1	519	CLA	10.678730542531705	0.24311914053310918	0.06450588674240472
1	518	CLA	2	518	CLA	37.764015954344664	0.0019385154155858572	1.0060063528081502
1	518	CLA	2	519	CLA	34.92043456201539	0.001914401088142002	0.6211166903520953
1	518	CLA	y	501	CLA	36.015533398798915	0.00042636919504496305	0.16648969443516026
1	518	CLA	y	502	CLA	27.203016836373127	0.006198183298766966	0.4493960666969805
1	518	CLA	y	503	CLA	24.968604506459698	0.007718446314387502	0.3346246573231178
1	518	CLA	y	504	CLA	23.120504254881634	0.06498800598368472	1.7761492301295618
1	518	CLA	y	506	CLA	42.08065372591067	6.48337024821804e-05	0.0644107151759721
1	518	CLA	y	508	CLA	28.276552760193404	0.0018667053915217497	0.17072494770392102
1	518	CLA	y	510	CLA	20.425139069294	8.081396983312558e-05	0.0010498784080895302
1	518	CLA	y	511	CLA	17.559448766974477	0.0013151631497001267	0.006897748107345577
1	518	CLA	y	512	CLA	27.476093226657966	0.003596063297951966	0.2768341382714857
1	518	CLA	y	516	CLA	35.899660068028496	0.004892049728946739	1.8736795227196095
1	518	CLA	y	517	CLA	45.83187060332581	2.5276765042062622e-05	0.04191692540527981
1	518	CLA	y	518	CLA	38.30781750504719	0.0017733744104025686	1.0027376593941821
1	518	CLA	y	519	CLA	43.18503011461265	0.00011785062457480997	0.13677089184308514
1	518	CLA	A	1108	CLA	42.13975539796119	0.0004462838268274213	0.4471215894482775
1	518	CLA	A	1110	CLA	32.74901027512129	0.002337934903615176	0.5160406590914843
1	518	CLA	A	1112	CLA	41.60402387990853	3.819594493146374e-05	0.03543983653430777
1	518	CLA	A	1113	CLA	31.76234155411088	0.003700911857675322	0.6799018784946698
1	518	CLA	A	1114	CLA	41.93806005289227	5.5205018531326976e-05	0.05373917725311072
1	518	CLA	A	1118	CLA	26.8613161814532	0.019995504382383747	1.343873922604058
1	518	CLA	N	1212	CLA	42.20934878673208	0.000568311525121196	0.5750436394409012
1	518	CLA	N	1213	CLA	47.95721252324826	0.0006143773211043793	1.337276455319209
1	518	CLA	N	1217	CLA	39.502250518166704	0.0012009021758944602	0.816396426022531
1	518	CLA	N	1218	CLA	47.7917418912515	9.147916198477465e-06	0.019503015493475884
1	518	CLA	E	1103	CLA	17.544043234100858	0.0029458466198002725	0.0153691798930392
1	518	CLA	S	511	CLA	49.79010356486516	0.0005284263143526565	1.4404727389953773
1	518	CLA	V	519	CLA	47.51808723002218	2.43329468943633e-05	0.05011997441167253
1	519	CLA	1	501	CLA	29.173208976730674	0.014419944754904806	1.5904911035229998
1	519	CLA	1	502	CLA	22.22486236177851	0.04445332416120451	0.9585199414453096
1	519	CLA	1	503	CLA	33.62827340200504	0.001100355880592001	0.2847233049716165
1	519	CLA	1	504	CLA	24.87295247854583	0.017944979099189497	0.7602727544777508
1	519	CLA	1	506	CLA	33.29729443963876	0.0029025594720885287	0.707778287325917
1	519	CLA	1	508	CLA	22.165408568307512	0.024261814469741246	0.5148019135711678
1	519	CLA	1	510	CLA	25.242852612175188	0.0268090841222012	1.241009186468025
1	519	CLA	1	511	CLA	33.002497087341716	0.0020387581392763135	0.47131248672578807
1	519	CLA	1	512	CLA	37.85710328326772	0.00020992644252922936	0.11056402879633798
1	519	CLA	1	516	CLA	45.821911396186835	0.000357771203561295	0.5925254637366008
1	519	CLA	1	517	CLA	25.930593398532174	0.02789021543490909	1.5170120500404187
1	519	CLA	1	518	CLA	10.678730542531705	0.24311914053310918	0.06450588674240472
1	519	CLA	2	518	CLA	42.70514614188784	0.0001396786351930314	0.15159109392393594
1	519	CLA	2	519	CLA	37.31222059861887	0.0012933963652476401	0.6244542765188295
1	519	CLA	y	501	CLA	30.941556942080346	0.009445530142927832	1.4830020332845435
1	519	CLA	y	502	CLA	21.902267165752512	1.2216745154297938e-05	0.00024129725276673828
1	519	CLA	y	503	CLA	20.75508913495677	0.005623895801654326	0.08043541599823678
1	519	CLA	y	504	CLA	14.65232940525159	0.16844859692483066	0.298242732375632
1	519	CLA	y	506	CLA	41.434739603381125	0.000465800186845051	0.4217448336604697
1	519	CLA	y	508	CLA	28.392964938519558	0.00654944535753347	0.6139477747862264
1	519	CLA	y	510	CLA	18.399944456437918	0.02639735389292163	0.18328287831573747
1	519	CLA	y	511	CLA	21.60993347976807	0.008333949999563542	0.15185667984226792
1	519	CLA	y	512	CLA	29.34041923695023	0.0001206657100613331	0.01377349617861562
1	519	CLA	y	516	CLA	37.77453370989508	0.0016492893767900904	0.8573417318059637
1	519	CLA	y	517	CLA	41.80913150257969	0.00047790317207913025	0.4566981152128113
1	519	CLA	y	518	CLA	35.621233807941024	0.0011147925953584206	0.40748371125929705
1	519	CLA	y	519	CLA	38.00753888375308	0.0015421343255562802	0.8317697552369782
1	519	CLA	A	1108	CLA	47.25769098252684	0.0004374985332775488	0.8719147402878134
1	519	CLA	A	1110	CLA	37.70264990686994	0.00300892928063743	1.5463423940728989
1	519	CLA	A	1112	CLA	41.38033456848796	0.0005325213732285695	0.4783694747826276
1	519	CLA	A	1113	CLA	30.0955517477251	0.0007218576451270424	0.09596831033713499
1	519	CLA	A	1114	CLA	41.779605515131415	0.0008831674528798117	0.8404105499182705
1	519	CLA	A	1118	CLA	30.553131836196414	0.01213851377855783	1.7666981305276634
1	519	CLA	N	1212	CLA	36.393694797313465	0.000388069921378773	0.1613352641605125
1	519	CLA	N	1213	CLA	41.65933416414622	0.0024756171778173245	2.315367129715379
1	519	CLA	N	1217	CLA	37.7933228758732	0.004116843734889192	2.1464327137836214
1	519	CLA	N	1218	CLA	46.21188233560717	0.0008877287220944544	1.5469086017231375
1	519	CLA	E	1103	CLA	16.916143088777666	0.13316256519661482	0.558280787794112
1	519	CLA	S	504	CLA	48.694438789249844	0.0005125176346053127	1.2224959585578
1	519	CLA	S	519	CLA	49.52822739610212	0.0006598673108831839	1.7427526580903627
1	519	CLA	V	519	CLA	48.49215810829621	0.0014764112578666583	3.434779425315293
7	501	CLA	7	502	CLA	12.706990989215305	0.04647978125521963	0.03500925240551511
7	501	CLA	7	503	CLA	12.21830614283335	0.00922043570788715	0.005488831383176987
7	501	CLA	7	504	CLA	21.759360054928056	0.0012701146637226453	0.0241202647880172
7	501	CLA	7	506	CLA	18.373258910710444	0.07324376333589865	0.5041389476557896
7	501	CLA	7	508	CLA	26.344913987333488	0.0006573369399241821	0.039321599757824004
7	501	CLA	7	510	CLA	20.720498715040605	0.0013973617062953653	0.019786660023424614
7	501	CLA	7	511	CLA	31.19362867638196	0.0027299556572262457	0.4500009296196004
7	501	CLA	7	512	CLA	20.572990497251475	3.477963420636953e-05	0.00047181527011709476
7	501	CLA	7	516	CLA	24.139576404734168	0.011697305575180337	0.41411993256661445
7	501	CLA	7	517	CLA	14.142097793467565	0.637341383275807	0.9122577567800154
7	501	CLA	7	518	CLA	29.0981589451979	0.001448101490313414	0.15727311951148912
7	501	CLA	7	519	CLA	29.317653760149337	0.012904834345771762	1.466189594247573
7	501	CLA	8	501	CLA	43.98186417149682	0.001764516845615382	2.2852306297406897
7	501	CLA	8	502	CLA	45.50109486594794	0.0011306980310894907	1.7953128826803149
7	501	CLA	8	506	CLA	42.98785077204949	0.00011146221456540215	0.1258532666886542
7	501	CLA	8	508	CLA	46.46211184395297	0.0001344873799328894	0.24206814264109497
7	501	CLA	8	517	CLA	32.425769597651794	0.0009925720989163367	0.2064268795434495
7	501	CLA	8	518	CLA	35.58811444850651	0.0004091696051884108	0.14872900277121848
7	501	CLA	8	519	CLA	30.36236081071427	0.0070082605736618096	0.982394431119951
7	501	CLA	6	501	CLA	43.65949507266434	0.0017144265958141693	2.1244845510387456
7	501	CLA	6	502	CLA	42.428431198902466	8.538231244971072e-05	0.08911938606039684
7	501	CLA	6	503	CLA	32.86987636119127	0.005597768220486608	1.263181524187831
7	501	CLA	6	504	CLA	39.69112850499465	5.097778815219793e-06	0.003566186896465532
7	501	CLA	6	510	CLA	41.294974391564885	2.510630826810808e-06	0.0022275552949844396
7	501	CLA	6	511	CLA	43.13551329241373	0.0014842042358875621	1.710668735410995
7	501	CLA	6	512	CLA	39.59806467493079	0.0002495389737839211	0.1721252476710938
7	501	CLA	6	516	CLA	41.75760363095567	0.0016724491388332018	1.5864586404898247
7	501	CLA	G	1110	CLA	48.31230486118414	8.195580487623575e-05	0.18646129323905883
7	501	CLA	G	1112	CLA	46.22730207355821	0.0008362729897291849	1.4601645030808936
7	501	CLA	G	1113	CLA	39.17991078346146	2.484270090578425e-07	0.00016078365488705882
7	501	CLA	G	1114	CLA	41.47494127783663	0.0016492560026830014	1.5019835695341788
7	501	CLA	G	1118	CLA	45.89834211602853	4.776280654311489e-05	0.07989769681648856
7	501	CLA	K	1103	CLA	37.92876172510774	1.4853342219984797e-05	0.007912224530683987
7	501	CLA	c	502	CLA	46.44483536411778	0.0015941029053312516	2.8628813502247454
7	501	CLA	c	504	CLA	36.26745552144516	0.004867601670247267	1.9818919957459007
7	501	CLA	c	508	CLA	49.85052715869717	4.976673030997924e-05	0.13665328290822065
7	501	CLA	c	510	CLA	43.06680132073897	0.0018271068993655592	2.0858452661931515
7	501	CLA	c	511	CLA	43.143607463910605	1.6871552301665307e-05	0.01946777005003129
7	501	CLA	d	502	CLA	34.56235829627373	0.0005892671946278849	0.17971937599233867
7	501	CLA	d	504	CLA	26.497769981641852	0.017271654095513785	1.0696761585366055
7	501	CLA	d	508	CLA	34.77048975783918	0.0028968071356956946	0.9158974691981384
7	501	CLA	d	510	CLA	33.22907914763814	0.0009783162308827874	0.23564136263829621
7	501	CLA	d	511	CLA	36.93475264571294	0.00025691146415830914	0.11669629909859963
7	501	CLA	d	518	CLA	31.207414840066473	0.007653378329718581	1.264918010730668
7	501	CLA	d	519	CLA	28.36401122902051	0.0212968683230082	1.9841937034564696
7	501	CLA	q	518	CLA	39.2290114583582	0.002136026006978239	1.392878234272178
7	501	CLA	q	519	CLA	33.291582284415405	0.00451907436698333	1.1008256460402097
7	502	CLA	7	501	CLA	12.706990989215305	0.04647978125521963	0.03500925240551511
7	502	CLA	7	503	CLA	11.476933780413678	0.2733589424316106	0.11177661934895185
7	502	CLA	7	504	CLA	11.180671267862232	4.78028127342101	1.6707949452401656
7	502	CLA	7	506	CLA	23.210066329073683	0.05740640852584054	1.6057617046499537
7	502	CLA	7	508	CLA	17.08820145597541	0.00014858471392328274	0.0006619340078754271
7	502	CLA	7	510	CLA	9.650477863815883	2.8859774570500494	0.41710776737995076
7	502	CLA	7	511	CLA	21.44439894238122	0.07142944780900971	1.2428622315534095
7	502	CLA	7	512	CLA	20.12757436950615	0.0066907213674308845	0.0795946750089564
7	502	CLA	7	516	CLA	28.33608944438169	0.007380799255066535	0.6836051272300064
7	502	CLA	7	517	CLA	20.666445606344556	6.593681365062451e-05	0.000919147313122599
7	502	CLA	7	518	CLA	20.90161156466172	0.010053008925476127	0.14998130671926774
7	502	CLA	7	519	CLA	22.37731704204056	0.03726971318192258	0.8372720046209892
7	502	CLA	8	501	CLA	42.22541457463739	0.00011180333724315456	0.11338633821149802
7	502	CLA	8	502	CLA	40.16833187972833	5.94459212032753e-07	0.00044677336156944
7	502	CLA	8	504	CLA	44.4272900816604	0.0007439691984924612	1.0235671189234914
7	502	CLA	8	506	CLA	42.059932738890566	0.0010576293894647968	1.0476286895516977
7	502	CLA	8	508	CLA	38.81097119372305	0.0011380854475254967	0.6959280843781235
7	502	CLA	8	510	CLA	44.06947234764676	0.0002690228369505455	0.3525970558836048
7	502	CLA	8	517	CLA	32.51562778111476	0.002038972215892767	0.43114822031048167
7	502	CLA	8	518	CLA	26.420638788644023	0.00804788277046042	0.4897832773621733
7	502	CLA	8	519	CLA	20.831404705396142	0.009290039054776185	0.13582862593607442
7	502	CLA	6	501	CLA	45.39404848655822	0.0011668490671849175	1.8267142479270693
7	502	CLA	6	502	CLA	40.59389114140203	1.1429054193608625e-06	0.0009150331292695973
7	502	CLA	6	503	CLA	33.58196420699656	0.0026862486259382	0.6893586070641089
7	502	CLA	6	504	CLA	35.50214948422134	0.00018329729489688327	0.06566687889871427
7	502	CLA	6	508	CLA	47.302524668351474	0.0006191128682470908	1.240904003613473
7	502	CLA	6	510	CLA	37.38636144371365	0.000168340721056964	0.08224903565269136
7	502	CLA	6	511	CLA	37.429076010502854	0.0015155117487249722	0.74554931167635
7	502	CLA	6	512	CLA	39.94004113668385	0.0002006857856914322	0.1457572244497433
7	502	CLA	6	516	CLA	44.93787183434478	0.0006659426802041263	0.9812378380804674
7	502	CLA	G	1108	CLA	40.754592980423745	0.00029806740979702417	0.2443634703436098
7	502	CLA	G	1110	CLA	35.758355289358605	0.0015738100962712205	0.5886809303556476
7	502	CLA	G	1112	CLA	35.13057905870614	0.0016803548296688362	0.56516502549938
7	502	CLA	G	1113	CLA	27.801646156298045	0.0003063817317345677	0.02531327665561006
7	502	CLA	G	1114	CLA	31.469896123120595	0.00024285164585112322	0.04220611102489788
7	502	CLA	G	1118	CLA	33.28176126649552	0.002563011884995949	0.6232335953509603
7	502	CLA	K	1103	CLA	26.50489022803151	0.00965146628754542	0.5987034862888193
7	502	CLA	c	504	CLA	45.99959741128175	0.0019455633365772738	3.297858272857654
7	502	CLA	d	502	CLA	46.268828934823915	0.00039958195092062635	0.7014542298228119
7	502	CLA	d	504	CLA	38.00658487683415	1.7471391877577798e-05	0.009421998237122598
7	502	CLA	d	508	CLA	43.98298136779722	0.000706413203324181	0.9150171298123433
7	502	CLA	d	510	CLA	43.408341882638155	4.270192029553096e-06	0.005111507669153342
7	502	CLA	d	511	CLA	44.41679309675562	2.6657586270870246e-05	0.03662405673153469
7	502	CLA	d	518	CLA	41.08366440569778	0.002853143204568302	2.4547147820497734
7	502	CLA	d	519	CLA	39.42609015613897	0.0034613105745424423	2.325976180159594
7	502	CLA	q	518	CLA	45.69961426533051	1.5389148578372764e-05	0.02508142622177054
7	502	CLA	q	519	CLA	41.386439941120834	0.0003375580236045931	0.30350041217111495
7	503	CLA	7	501	CLA	12.21830614283335	0.00922043570788715	0.005488831383176987
7	503	CLA	7	502	CLA	11.476933780413678	0.2733589424316106	0.11177661934895185
7	503	CLA	7	504	CLA	16.911522846863924	0.21266575640877378	0.8901358545344227
7	503	CLA	7	506	CLA	24.209063798503244	0.0007642384618525958	0.02752702579889921
7	503	CLA	7	508	CLA	24.700065222585973	0.014917644315601757	0.6061097607418778
7	503	CLA	7	510	CLA	15.227264035275697	0.28226495664856294	0.6295796228613385
7	503	CLA	7	511	CLA	24.273754159585646	0.026845295950443694	0.9825447077072108
7	503	CLA	7	512	CLA	16.252930166588445	0.15360170343926416	0.5065805109830563
7	503	CLA	7	516	CLA	22.28982265519399	0.0031908774675242666	0.07001840856131272
7	503	CLA	7	517	CLA	24.999604496871523	0.0073728613244898765	0.32203073491689865
7	503	CLA	7	518	CLA	31.63526938402773	0.0033943882036574194	0.6087698857413416
7	503	CLA	7	519	CLA	33.754979973331345	0.002454869520807446	0.6497076365252895
7	503	CLA	8	501	CLA	32.906109417553424	0.005079068378145166	1.1537340605621376
7	503	CLA	8	502	CLA	33.530947034045994	0.002558048754029473	0.6504982984708801
7	503	CLA	8	503	CLA	42.612903620851725	0.0003466015939017648	0.3713126558623301
7	503	CLA	8	504	CLA	39.92675875900771	7.82900641096736e-06	0.005674837275849781
7	503	CLA	8	506	CLA	32.41875976961484	0.001436068170254318	0.29827431932808407
7	503	CLA	8	508	CLA	34.630687807203586	0.0022452231211212495	0.6929288428313758
7	503	CLA	8	510	CLA	38.69677423248611	0.0004028202787619571	0.242003884704882
7	503	CLA	8	511	CLA	46.80984829071761	7.771167158341615e-05	0.1462756652625183
7	503	CLA	8	512	CLA	44.65744463132656	0.000203785251088011	0.2892000669089648
7	503	CLA	8	516	CLA	49.29716288996757	0.0006173896426550298	1.5854528248093056
7	503	CLA	8	517	CLA	21.878856208677828	0.013670815365326008	0.2682900285783851
7	503	CLA	8	518	CLA	24.457136606724852	0.009719948700844163	0.37218602197118666
7	503	CLA	8	519	CLA	19.991385769875997	4.207456013748384e-05	0.0004805509193685472
7	503	CLA	6	503	CLA	42.55230251114503	0.00027917256502706767	0.2965333577292177
7	503	CLA	6	504	CLA	46.409938903213394	0.0012720712152312105	2.274258545050821
7	503	CLA	6	510	CLA	48.03872174610811	0.0005872311954364367	1.2912793475155218
7	503	CLA	6	511	CLA	47.68895756881254	0.00020099478214254658	0.42301346209607416
7	503	CLA	6	512	CLA	48.04973149768894	0.00038990913005768773	0.8585619261874647
7	503	CLA	G	1108	CLA	43.75015115402464	4.4331220503156396e-08	5.562236681209127e-05
7	503	CLA	G	1110	CLA	41.51922007938011	0.0012052899843165178	1.1047120687547065
7	503	CLA	G	1112	CLA	38.59864891417837	0.0010011784957284376	0.5923884212559392
7	503	CLA	G	1113	CLA	34.193129339093886	0.00035091577169232575	0.10034561791455106
7	503	CLA	G	1114	CLA	32.964400024875324	0.00038952075109460705	0.08942605712210877
7	503	CLA	G	1118	CLA	41.174672482000425	0.0018521908577098874	1.6148384655660777
7	503	CLA	K	1103	CLA	36.87726487959759	0.0010702752116046681	0.48162620986798366
7	503	CLA	c	504	CLA	48.105752431492014	4.68885666681523e-05	0.10397081736848593
7	503	CLA	d	502	CLA	39.646211748412966	0.004163584597662726	2.892943820933759
7	503	CLA	d	504	CLA	30.317761180535708	0.012144256485506483	1.6873925454963201
7	503	CLA	d	508	CLA	39.28580233366753	1.4374393085007354e-05	0.009455090925065796
7	503	CLA	d	510	CLA	36.32417776082479	0.004061906263089197	1.6694256445718296
7	503	CLA	d	511	CLA	37.384795519034164	0.0002892159860169715	0.1412715731384612
7	503	CLA	d	518	CLA	39.31665123074445	0.00030931205333319545	0.20441765108678708
7	503	CLA	d	519	CLA	38.68396841069952	0.00029048509810583026	0.1741696212590647
7	503	CLA	q	502	CLA	48.590686957481864	0.00010498196847891954	0.24722670202399036
7	503	CLA	q	504	CLA	44.000889059199686	0.00030432731288930064	0.39515917603900563
7	503	CLA	q	508	CLA	44.77880880505867	0.0010412031467989383	1.5018726895148662
7	503	CLA	q	510	CLA	48.10220787032543	3.753729967222041e-05	0.0831985048413112
7	503	CLA	q	518	CLA	35.46229023906942	0.006170621476477841	2.1957961316501486
7	503	CLA	q	519	CLA	30.90176587187211	0.024895966283539437	3.878744772885765
7	504	CLA	7	501	CLA	21.759360054928056	0.0012701146637226417	0.02412026478801713
7	504	CLA	7	502	CLA	11.180671267862232	4.780281273421006	1.6707949452401645
7	504	CLA	7	503	CLA	16.911522846863924	0.21266575640877378	0.8901358545344227
7	504	CLA	7	506	CLA	34.34941939829551	0.0079287563559159	2.330150145625289
7	504	CLA	7	508	CLA	22.73742912028531	0.01772800267251553	0.43829890695252666
7	504	CLA	7	510	CLA	13.7728645168679	0.6059144488360965	0.7399789928567989
7	504	CLA	7	511	CLA	23.795764959336754	0.003986040258870197	0.12947983395040405
7	504	CLA	7	512	CLA	28.556897555581916	0.005358855809168742	0.5199967659905754
7	504	CLA	7	516	CLA	37.33915236049151	0.000371065207379335	0.17992826542731855
7	504	CLA	7	517	CLA	30.892778767860914	0.0010392123802244063	0.16162501843440893
7	504	CLA	7	518	CLA	25.48866912963484	0.011951257961444684	0.5863528069019668
7	504	CLA	7	519	CLA	24.94165756320134	0.025862879082522078	1.1140153439356155
7	504	CLA	8	501	CLA	39.50281491235782	1.670239124032669e-08	1.1355580636544383e-05
7	504	CLA	8	502	CLA	35.24378645945975	0.0001415855831449682	0.048548613425732294
7	504	CLA	8	503	CLA	46.150082405126845	0.0013209827911437998	2.2834656061665592
7	504	CLA	8	504	CLA	36.97381459898342	0.0016007306545793684	0.7317222254534669
7	504	CLA	8	506	CLA	43.37192091664833	0.0009504688009133341	1.1320151488070151
7	504	CLA	8	508	CLA	35.774719383944834	0.0001859237081494208	0.06973561210736404
7	504	CLA	8	510	CLA	39.260656909939755	0.0003128796271746186	0.20501473999357933
7	504	CLA	8	511	CLA	46.94995133117816	0.00022589509963461926	0.43289255613437944
7	504	CLA	8	517	CLA	33.30207777301593	1.8386807404225916e-05	0.004487420224523779
7	504	CLA	8	518	CLA	23.11924847394481	0.057909039023349755	1.5821624140278525
7	504	CLA	8	519	CLA	14.312895025116333	0.3529698938964006	0.5429564670803447
7	504	CLA	6	502	CLA	45.26483440818048	0.0008340686371555815	1.2836003779427136
7	504	CLA	6	503	CLA	40.22277765147503	2.1478849505857585e-06	0.0016274430278624616
7	504	CLA	6	504	CLA	37.64304719333969	0.001830161163590016	0.9316663245680664
7	504	CLA	6	510	CLA	42.2116125017749	0.0006734959383788788	0.6816933648109451
7	504	CLA	6	511	CLA	42.53907588323939	0.001320960449105181	1.400491736634313
7	504	CLA	6	512	CLA	48.37088779420943	0.00010188619834349023	0.2334974479229161
7	504	CLA	G	1105	CLA	46.401351973838004	0.00010391158928845227	0.18557104965697752
7	504	CLA	G	1108	CLA	34.960294549674515	8.30278800633884e-07	0.00027122947108683247
7	504	CLA	G	1109	CLA	49.49790894573224	6.813439741572306e-05	0.17928748021001514
7	504	CLA	G	1110	CLA	30.657879916915302	0.0004191371218116197	0.062268910815939174
7	504	CLA	G	1112	CLA	24.67553579965389	0.04367828506713144	1.7641177015552745
7	504	CLA	G	1113	CLA	17.773735088607598	0.0005282440904847851	0.00297967772346592
7	504	CLA	G	1114	CLA	20.99173537371315	0.03262573229116923	0.4994738497820884
7	504	CLA	G	1118	CLA	28.352662291220557	0.0008598793617538109	0.07992138938800389
7	504	CLA	K	1103	CLA	22.812227116176096	0.00015889166958072776	0.0040065418036811
7	504	CLA	d	504	CLA	45.72174487046616	1.4302185907583434e-05	0.02337769155189197
7	504	CLA	d	519	CLA	49.61541769450297	0.0009225202889194941	2.4622847041376037
7	504	CLA	q	519	CLA	47.38834752341552	0.00015994020987365946	0.3240779473262819
7	506	CLA	7	501	CLA	18.373258910710444	0.07324376333589865	0.5041389476557896
7	506	CLA	7	502	CLA	23.210066329073683	0.05740640852584054	1.6057617046499537
7	506	CLA	7	503	CLA	24.209063798503244	0.0007642384618525962	0.027527025798899228
7	506	CLA	7	504	CLA	34.34941939829551	0.0079287563559159	2.330150145625289
7	506	CLA	7	508	CLA	24.108446362219226	0.07313587097837526	2.5692609125433172
7	506	CLA	7	510	CLA	25.47713649529714	0.05979725372616257	2.92581829733795
7	506	CLA	7	511	CLA	30.707017780956864	0.0111393734883166	1.670894532580059
7	506	CLA	7	512	CLA	16.804448488421137	0.03616165690723455	0.14569892035246862
7	506	CLA	7	516	CLA	17.41458256749208	0.027781101564015878	0.13864056014133017
7	506	CLA	7	517	CLA	13.58592083739633	0.05137225334161808	0.057799691908387435
7	506	CLA	7	518	CLA	28.385063484163656	0.0012613414160408758	0.11804138727464204
7	506	CLA	7	519	CLA	33.24882537774831	0.003634279966347003	0.8784937013722598
7	506	CLA	8	506	CLA	46.598665356424085	9.960649379156688e-05	0.1824697812398867
7	506	CLA	8	517	CLA	40.61168035183968	0.001924291890402657	1.544682174311072
7	506	CLA	8	518	CLA	41.485720929013645	0.00019609443790880984	0.17886260611609592
7	506	CLA	8	519	CLA	40.50681341453558	0.00015290707445748998	0.12085329222186499
7	506	CLA	6	501	CLA	42.36254219236614	9.715560736722502e-05	0.10046675777668532
7	506	CLA	6	502	CLA	41.80128769547655	0.0010382853694354563	0.9910992031593555
7	506	CLA	6	503	CLA	32.03731816179374	0.001789078599226554	0.34612165823095004
7	506	CLA	6	504	CLA	43.06359507751296	0.0010094004880299799	1.151828019999328
7	506	CLA	6	506	CLA	45.946655329849634	8.530019024982373e-05	0.14359385163929447
7	506	CLA	6	508	CLA	46.44103163152174	2.2458623582208498e-05	0.04031407661682206
7	506	CLA	6	510	CLA	38.559810022872256	0.0014230892355789307	0.8369584078354263
7	506	CLA	6	511	CLA	37.21367710936399	9.186981513619682e-05	0.043656687756380874
7	506	CLA	6	512	CLA	30.396934730330948	0.007520343891437239	1.0613994930388253
7	506	CLA	6	516	CLA	30.4358360818296	0.0027211618906276018	0.38701538378748684
7	506	CLA	G	1118	CLA	49.78985436813408	0.0003760297435036495	1.0250139218492664
7	506	CLA	K	1103	CLA	43.45796627777236	0.000821761980016324	0.9904324599614425
7	506	CLA	c	502	CLA	40.18758787237673	0.002686409792401954	2.024819575203957
7	506	CLA	c	504	CLA	32.987705361240266	0.0010179543086226408	0.23469473979096728
7	506	CLA	c	508	CLA	37.906659691932774	2.5016825528056144e-05	0.013279683599122303
7	506	CLA	c	510	CLA	33.56818188404014	0.012479770454668488	3.1947431304689284
7	506	CLA	c	511	CLA	29.156088455072293	0.0010455629680770032	0.11491803131802233
7	506	CLA	c	518	CLA	44.6786480211745	1.8972879909182613e-05	0.027001993265775057
7	506	CLA	c	519	CLA	46.52237992622477	4.053295705590062e-05	0.0735262235091127
7	506	CLA	d	502	CLA	33.20629542722285	0.00014896148760580965	0.03573213734778169
7	506	CLA	d	504	CLA	30.28950724260797	0.006861048641424883	0.9479952842341068
7	506	CLA	d	508	CLA	24.424864974038226	0.056020649879794965	2.128156693771816
7	506	CLA	d	510	CLA	28.874984017311572	0.0013199484838008486	0.1368831296416393
7	506	CLA	d	511	CLA	28.736550349685317	0.0003649116443796256	0.036766978954410307
7	506	CLA	d	518	CLA	20.61321600333146	0.014204948577794646	0.19497396371564862
7	506	CLA	d	519	CLA	23.373601305746615	0.02370044449503447	0.6914689953364628
7	506	CLA	q	508	CLA	49.934242880011716	5.3395948628609835e-05	0.14810221445739224
7	506	CLA	q	518	CLA	38.76102623770428	0.00087567418680078	0.5313449763735498
7	506	CLA	q	519	CLA	36.74691938108556	0.0014858482859842039	0.6545796757656056
7	508	CLA	7	501	CLA	26.344913987333488	0.0006573369399241821	0.039321599757824004
7	508	CLA	7	502	CLA	17.08820145597541	0.00014858471392328274	0.0006619340078754271
7	508	CLA	7	503	CLA	24.700065222585973	0.014917644315601757	0.6061097607418778
7	508	CLA	7	504	CLA	22.73742912028531	0.017728002672515536	0.4382989069525268
7	508	CLA	7	506	CLA	24.108446362219226	0.0731358709783753	2.569260912543319
7	508	CLA	7	510	CLA	11.202521412610652	1.2110902009570312	0.42828574146587667
7	508	CLA	7	511	CLA	12.725679746088211	0.9862612760293985	0.7494460048711955
7	508	CLA	7	512	CLA	21.045504341782863	0.2083147503189257	3.238459565005739
7	508	CLA	7	516	CLA	30.672275103095988	0.0016149422783416042	0.24059986462203736
7	508	CLA	7	517	CLA	26.850648912084033	0.0011969463781862164	0.08025384342925504
7	508	CLA	7	518	CLA	12.986439889361513	0.270018391567811	0.23173756185410793
7	508	CLA	7	519	CLA	22.01259478117016	0.02488483587198044	0.5065527110638752
7	508	CLA	8	502	CLA	46.82057653425464	0.0006094121738995778	1.1486668778731957
7	508	CLA	8	506	CLA	46.60061324703784	1.2051900901006253e-05	0.02208349325291424
7	508	CLA	8	508	CLA	38.77099508653342	0.00010643002993529988	0.06467974511248246
7	508	CLA	8	510	CLA	47.3245711021241	0.0006688246308568243	1.3442956963160189
7	508	CLA	8	517	CLA	41.502903934544165	0.002296502803975162	2.099908252588352
7	508	CLA	8	518	CLA	27.378158904499028	0.0026722609518040116	0.20135700101706588
7	508	CLA	8	519	CLA	27.287298052390565	0.005062424473505834	0.3739247347735894
7	508	CLA	6	501	CLA	46.43589987283546	0.0001102046607279325	0.1976904035756471
7	508	CLA	6	502	CLA	39.20857846186214	0.0011869722238414709	0.7715952886935319
7	508	CLA	6	503	CLA	34.645161812293495	0.002428221470701676	0.7512877177769947
7	508	CLA	6	504	CLA	35.755339027899005	0.000645661289193294	0.24138627924412437
7	508	CLA	6	508	CLA	39.23626741931501	7.06262242018745e-05	0.04610569080945856
7	508	CLA	6	510	CLA	32.25131930634776	0.007846016331282173	1.5797797682169328
7	508	CLA	6	511	CLA	27.013556781734625	0.002033405065120441	0.1413764104437623
7	508	CLA	6	512	CLA	34.61475218747059	0.0029990510691015365	0.9230253984200222
7	508	CLA	6	516	CLA	41.211646557739	3.7690156099014506e-05	0.033037727370377204
7	508	CLA	G	1108	CLA	35.225167423306885	0.0006665931796272867	0.22784614824210636
7	508	CLA	G	1110	CLA	28.40068573115794	0.01335916488097889	1.2543383386573224
7	508	CLA	G	1112	CLA	38.8606335511916	0.0012840393622506677	0.7912250473945551
7	508	CLA	G	1113	CLA	31.917115220520774	0.00030740103682245357	0.05814462127467341
7	508	CLA	G	1114	CLA	37.8392203540189	0.0014923476544325227	0.7837643658180651
7	508	CLA	G	1118	CLA	26.174520893418435	0.00899409441663934	0.5174785084796052
7	508	CLA	K	1103	CLA	23.254851988348538	0.048743723033719204	1.3793122874730404
7	508	CLA	c	511	CLA	49.79689492327812	5.8181639473292004e-06	0.01587310773654251
7	508	CLA	d	504	CLA	48.95655466839963	0.00017595552489943356	0.4334414267877966
7	508	CLA	d	508	CLA	47.19902646241765	0.0005474726430724734	1.0829866358915436
7	508	CLA	d	510	CLA	49.99601618129189	0.0005761091265283972	1.6098283991014424
7	508	CLA	d	511	CLA	47.418879088396864	0.0001658060913933712	0.3372644868411191
7	508	CLA	d	518	CLA	44.66687499702663	0.0005085488809141242	0.7226176216837655
7	508	CLA	d	519	CLA	45.86635470581897	0.0003897479635827705	0.6492495186116694
7	510	CLA	7	501	CLA	20.720498715040605	0.0013973617062953666	0.01978666002342463
7	510	CLA	7	502	CLA	9.650477863815883	2.8859774570500476	0.4171077673799505
7	510	CLA	7	503	CLA	15.227264035275697	0.2822649566485631	0.6295796228613388
7	510	CLA	7	504	CLA	13.7728645168679	0.6059144488360965	0.7399789928567989
7	510	CLA	7	506	CLA	25.47713649529714	0.05979725372616257	2.92581829733795
7	510	CLA	7	508	CLA	11.202521412610652	1.2110902009570312	0.42828574146587667
7	510	CLA	7	511	CLA	11.875997684405302	3.2866553739804623	1.6498225037117722
7	510	CLA	7	512	CLA	17.7254415177733	0.05129836552283512	0.2846743433910472
7	510	CLA	7	516	CLA	27.8824444050374	0.002463640640041787	0.207121345541563
7	510	CLA	7	517	CLA	27.097095139516327	0.004914419887880402	0.34807361720004915
7	510	CLA	7	518	CLA	20.13510250780961	0.0004898501982177379	0.005840483312588406
7	510	CLA	7	519	CLA	25.263580921951657	0.029429045341158797	1.3690145220738492
7	510	CLA	8	501	CLA	40.99704968653229	4.76619393985625e-06	0.004049018539419831
7	510	CLA	8	502	CLA	36.973685196366304	0.00026090509713279527	0.11926181888346474
7	510	CLA	8	503	CLA	47.68125892843011	0.0006165521483200336	1.2963388193995073
7	510	CLA	8	504	CLA	41.35170549082586	0.0005332789698280893	0.47706487696571553
7	510	CLA	8	506	CLA	38.75911357345518	0.001390210249706616	0.8433074411463087
7	510	CLA	8	508	CLA	31.931827789840003	0.008091572301672822	1.5347513331576896
7	510	CLA	8	510	CLA	38.900712307103056	0.00011114411202247202	0.06891189812604338
7	510	CLA	8	511	CLA	44.1559315268062	5.4296260176340694e-05	0.07200566308986095
7	510	CLA	8	512	CLA	47.940308332341765	0.0008491832270119878	1.844458017545828
7	510	CLA	8	517	CLA	31.8322895971999	0.0012620748860244432	0.23493883863357007
7	510	CLA	8	518	CLA	19.52942203445866	6.680367486637733e-06	6.631306896501805e-05
7	510	CLA	8	519	CLA	17.263552502309555	0.058745614548582854	0.278239574472742
7	510	CLA	6	502	CLA	44.673725085334	0.00023669558820869818	0.33663990579210656
7	510	CLA	6	503	CLA	38.89175782861968	0.0004716049048141319	0.29200223782761514
7	510	CLA	6	504	CLA	39.570095893237344	0.00021425746833285154	0.1471638072851683
7	510	CLA	6	508	CLA	47.97879984951689	0.0006511276240993047	1.4211006293899657
7	510	CLA	6	510	CLA	39.453965390059345	0.0001127562096231854	0.07609337615885718
7	510	CLA	6	511	CLA	36.582354106864166	0.0024170961621849305	1.0365404485318075
7	510	CLA	6	512	CLA	42.29154455680238	1.2250525846461028e-07	0.0001254118112259331
7	510	CLA	6	516	CLA	47.975387877535724	0.0007508962707323515	1.6381487887354123
7	510	CLA	G	1108	CLA	32.837984560566454	0.004399417513757473	0.9869986871661449
7	510	CLA	G	1109	CLA	47.99699670812746	1.4584333313515395e-05	0.03190313714802741
7	510	CLA	G	1110	CLA	28.32430154478656	0.0017289719491934946	0.15973704011054063
7	510	CLA	G	1112	CLA	32.319968223994266	2.4760157455481203e-05	0.005049418681308114
7	510	CLA	G	1113	CLA	26.62298582052734	0.016054962025079254	1.0228507723275595
7	510	CLA	G	1114	CLA	29.440891036108233	0.0018766156220899164	0.2186469665081123
7	510	CLA	G	1118	CLA	27.43459615157474	1.1320172306287279e-05	0.0008635885917104581
7	510	CLA	K	1103	CLA	24.79813728891747	0.013154286457133969	0.5473234867544468
7	510	CLA	d	504	CLA	43.45270952426328	6.530948793928436e-06	0.007865745355355558
7	510	CLA	d	508	CLA	46.501704366614355	0.0006137937639784419	1.1104477444164431
7	510	CLA	d	510	CLA	46.71593541822748	4.6775108810209234e-05	0.08698963976265345
7	510	CLA	d	511	CLA	45.2032438437774	1.518212270351711e-06	0.0023174615406465738
7	510	CLA	d	518	CLA	45.240084814244135	0.0011822818291144558	1.813526504606427
7	510	CLA	d	519	CLA	45.56208588289173	0.001497447224375297	2.3968206894221753
7	510	CLA	q	518	CLA	46.37794565307956	6.319920819637678e-05	0.11252346850633034
7	510	CLA	q	519	CLA	44.088513969060045	0.0005023508793317415	0.6601191957256707
7	511	CLA	7	501	CLA	31.19362867638196	0.0027299556572262466	0.4500009296196006
7	511	CLA	7	502	CLA	21.44439894238122	0.07142944780900971	1.2428622315534095
7	511	CLA	7	503	CLA	24.273754159585646	0.026845295950443708	0.9825447077072113
7	511	CLA	7	504	CLA	23.795764959336754	0.003986040258870197	0.12947983395040405
7	511	CLA	7	506	CLA	30.707017780956864	0.011139373488316595	1.6708945325800584
7	511	CLA	7	508	CLA	12.725679746088211	0.9862612760293985	0.7494460048711955
7	511	CLA	7	510	CLA	11.875997684405302	3.2866553739804623	1.6498225037117722
7	511	CLA	7	512	CLA	19.73298016012791	0.17731783605718948	1.8731429742517391
7	511	CLA	7	516	CLA	29.900638203891276	0.0033292320858623256	0.4256858846459179
7	511	CLA	7	517	CLA	36.0476307959344	5.4607656418337435e-06	0.0021437608029553725
7	511	CLA	7	518	CLA	24.972028832275516	0.003440272722939717	0.14927197116563942
7	511	CLA	7	519	CLA	32.94877757975248	0.0028587135072969862	0.6544385942810164
7	511	CLA	8	501	CLA	42.71889270568702	0.0015922848646229952	1.7314227469249805
7	511	CLA	8	502	CLA	36.99636130756643	0.0014153001102233701	0.6493293638301176
7	511	CLA	8	503	CLA	47.24750666437329	0.00021461062427240458	0.42715649786312
7	511	CLA	8	504	CLA	41.67225842212058	0.0014616830933397316	1.369613029957308
7	511	CLA	8	506	CLA	37.18931790178465	0.0001943898344805128	0.09201216661888
7	511	CLA	8	508	CLA	26.59104475194609	0.0022336393157360197	0.14128234038707957
7	511	CLA	8	510	CLA	36.00044739999769	0.0026807461641268513	1.0441562951384278
7	511	CLA	8	511	CLA	38.090218061859396	0.0017557805455958077	0.9594302692354177
7	511	CLA	8	512	CLA	44.2407031815725	2.3600011700013792e-05	0.03165969853984198
7	511	CLA	8	517	CLA	34.46431183122626	0.006976754597681882	2.091864469858318
7	511	CLA	8	518	CLA	16.699992035926247	0.008501230264263327	0.0329945183891814
7	511	CLA	8	519	CLA	20.840925267367542	0.0025023685524522897	0.03668729407231969
7	511	CLA	6	503	CLA	46.95161336951052	8.432791458969114e-05	0.16163555977446142
7	511	CLA	6	504	CLA	47.19931232549895	0.00016458064039858702	0.3255781151710998
7	511	CLA	6	510	CLA	44.69880210922883	4.054693872744015e-05	0.05786231533304459
7	511	CLA	6	511	CLA	38.71413732733819	0.0016072409083474014	0.9681907407539376
7	511	CLA	6	512	CLA	46.905289637737006	7.317134763307004e-05	0.13942299754226475
7	511	CLA	G	1108	CLA	26.672605215838974	0.003535648539930116	0.2277844845942898
7	511	CLA	G	1109	CLA	41.00805081932082	0.0003096068394704365	0.26344365184271207
7	511	CLA	G	1110	CLA	23.64505472609438	4.062118602295619e-06	0.00012701557253069683
7	511	CLA	G	1112	CLA	34.609356841755954	0.0029362893457783095	0.9028642381048985
7	511	CLA	G	1113	CLA	31.54541648163803	0.0001677136197599887	0.029569797855965366
7	511	CLA	G	1114	CLA	32.875290842819915	0.0018302783936145154	0.41342544683014243
7	511	CLA	G	1118	CLA	25.708477064968257	0.006937257534606727	0.3583507760134953
7	511	CLA	K	1103	CLA	28.932753550258546	0.000491540497382181	0.05158938380118728
7	511	CLA	d	511	CLA	47.02851697640486	1.4716347598257067e-05	0.028485914665395053
7	511	CLA	q	518	CLA	48.4357901762736	0.0005412685245234603	1.2504707503535986
7	511	CLA	q	519	CLA	48.645970531997854	0.0012220517563599708	2.8975655097674435
7	512	CLA	7	501	CLA	20.572990497251475	3.477963420636953e-05	0.00047181527011709476
7	512	CLA	7	502	CLA	20.12757436950615	0.006690721367430888	0.07959467500895644
7	512	CLA	7	503	CLA	16.252930166588445	0.15360170343926416	0.5065805109830563
7	512	CLA	7	504	CLA	28.556897555581916	0.005358855809168738	0.5199967659905751
7	512	CLA	7	506	CLA	16.804448488421137	0.03616165690723455	0.14569892035246862
7	512	CLA	7	508	CLA	21.045504341782863	0.2083147503189256	3.238459565005737
7	512	CLA	7	510	CLA	17.7254415177733	0.051298365522835086	0.28467434339104697
7	512	CLA	7	511	CLA	19.73298016012791	0.17731783605718948	1.8731429742517391
7	512	CLA	7	516	CLA	10.502519554849677	5.066038877582448	1.2164434966957467
7	512	CLA	7	517	CLA	26.10475155982141	0.009382792017382888	0.5312658565334702
7	512	CLA	7	518	CLA	31.5397924216378	0.0010341052510057008	0.1821294420979998
7	512	CLA	7	519	CLA	37.92904499193198	0.0004435178599238866	0.23626804601224238
7	512	CLA	8	501	CLA	39.744731399268495	0.0001560915882306856	0.11008276439853233
7	512	CLA	8	502	CLA	40.106278984717584	0.00018544968849893144	0.13809016889832484
7	512	CLA	8	503	CLA	48.335939672256295	0.0004079680310772576	0.9309139909766079
7	512	CLA	8	504	CLA	48.2241354717739	8.18501153857993e-05	0.18419101010872055
7	512	CLA	8	506	CLA	30.987184286411043	0.006459207719145785	1.0231383666701437
7	512	CLA	8	508	CLA	34.842717302185264	0.002736993995682447	0.8762103480947899
7	512	CLA	8	510	CLA	42.35427084722393	9.201245709989197e-07	0.0009503691166827666
7	512	CLA	8	511	CLA	47.04885951858983	6.683655606681493e-05	0.1297092941034547
7	512	CLA	8	512	CLA	44.568821321636946	0.0006046383145544164	0.8479006852519521
7	512	CLA	8	516	CLA	48.145296239612	0.0004764303776454759	1.0616590202068512
7	512	CLA	8	517	CLA	26.784987250323667	0.00016048888495036445	0.010603666331025424
7	512	CLA	8	518	CLA	27.0316322851581	0.004510633446447488	0.3148716730608293
7	512	CLA	8	519	CLA	28.668886793874655	1.0609209559484893e-06	0.00010539267701419415
7	512	CLA	6	503	CLA	44.424028925796435	0.00020233095399173752	0.278248235107108
7	512	CLA	6	510	CLA	48.047959623692655	0.0008103667653222586	1.7839954833951894
7	512	CLA	6	511	CLA	44.52474391841015	1.828985324720465e-05	0.025496539046230827
7	512	CLA	6	512	CLA	44.07124561434585	0.0006344047216628268	0.8316886770245852
7	512	CLA	6	516	CLA	46.127343051600086	0.00013639084909683954	0.23507059237734293
7	512	CLA	G	1108	CLA	45.014902076978956	0.0005099569131958737	0.7591607946348202
7	512	CLA	G	1110	CLA	42.83601077364699	0.0006090086590995625	0.6731936518981495
7	512	CLA	G	1112	CLA	47.87834551235041	7.249460729782417e-06	0.015624385226732691
7	512	CLA	G	1113	CLA	43.78359045350214	0.00019983338154961103	0.2518829111371181
7	512	CLA	G	1114	CLA	43.475768308334715	5.431685580153946e-05	0.06562671197282816
7	512	CLA	G	1118	CLA	43.61810033690144	0.0004226787492526093	0.5208028190739372
7	512	CLA	K	1103	CLA	41.73751590595684	0.0024757054107459814	2.341644597903724
7	512	CLA	c	504	CLA	48.43110725556456	7.241093158975138e-05	0.1671910224729345
7	512	CLA	c	510	CLA	49.78130606964827	0.00016928146930102016	0.46096671700470876
7	512	CLA	c	511	CLA	44.66861069028225	2.6668271008650423e-05	0.03790285809097444
7	512	CLA	d	502	CLA	38.2362901050821	0.004076894166998638	2.279535475541359
7	512	CLA	d	504	CLA	32.347329719777484	0.0006509409006989325	0.13342419841485664
7	512	CLA	d	508	CLA	31.108395554898006	0.0022306664435865074	0.3617118517589358
7	512	CLA	d	510	CLA	31.636036682871605	0.015093263753223037	2.7073101636054466
7	512	CLA	d	511	CLA	27.957741307194283	0.006269547756151201	0.5356870365394683
7	512	CLA	d	518	CLA	33.523765465711016	6.837928741564574e-05	0.017366158567183054
7	512	CLA	d	519	CLA	37.183022079976205	0.00019406514004673752	0.09176521081266166
7	512	CLA	q	502	CLA	49.17112949689076	3.943484478925303e-07	0.000997249144154122
7	512	CLA	q	504	CLA	47.25705861561849	0.0005064774423137357	1.0093055400328528
7	512	CLA	q	508	CLA	39.87604144094547	0.003138816050153923	2.257878282429121
7	512	CLA	q	510	CLA	46.62247935277575	0.00012291856438315213	0.22586664487274657
7	512	CLA	q	511	CLA	47.27100754162111	1.9931634160317178e-05	0.03979005055850829
7	512	CLA	q	518	CLA	31.271918233456663	0.00036543208577641	0.0611499684976642
7	512	CLA	q	519	CLA	31.197556330584625	0.011183382158275324	1.8448415051784615
7	516	CLA	7	501	CLA	24.139576404734168	0.011697305575180337	0.41411993256661445
7	516	CLA	7	502	CLA	28.33608944438169	0.007380799255066535	0.6836051272300064
7	516	CLA	7	503	CLA	22.28982265519399	0.0031908774675242666	0.07001840856131272
7	516	CLA	7	504	CLA	37.33915236049151	0.000371065207379335	0.17992826542731855
7	516	CLA	7	506	CLA	17.41458256749208	0.027781101564015878	0.13864056014133017
7	516	CLA	7	508	CLA	30.672275103095988	0.0016149422783416048	0.24059986462203747
7	516	CLA	7	510	CLA	27.8824444050374	0.002463640640041788	0.20712134554156308
7	516	CLA	7	511	CLA	29.900638203891276	0.0033292320858623256	0.4256858846459179
7	516	CLA	7	512	CLA	10.502519554849677	5.066038877582448	1.2164434966957467
7	516	CLA	7	517	CLA	28.481383024705757	0.0036857676006485643	0.35201147724488574
7	516	CLA	7	518	CLA	40.050452744007785	3.7614573054440166e-05	0.027775580576246406
7	516	CLA	7	519	CLA	45.905870310887245	0.000310178543423673	0.5193779816980024
7	516	CLA	8	501	CLA	42.25101457953404	0.0016395671700931108	1.668839214815288
7	516	CLA	8	502	CLA	45.3654883253779	0.0005940824136701005	0.9265367857574179
7	516	CLA	8	506	CLA	31.348298247273338	0.0020703848370700285	0.3515582774743007
7	516	CLA	8	508	CLA	41.572947550059524	3.0372741297604156e-05	0.028055067947115854
7	516	CLA	8	510	CLA	48.260911242951096	0.0007000268872441431	1.5825238271453246
7	516	CLA	8	512	CLA	46.95704259213949	0.00013166946927123757	0.25255265304752506
7	516	CLA	8	516	CLA	48.304516010410445	0.00027136836899083406	0.616805253729902
7	516	CLA	8	517	CLA	28.332780925987493	0.017186248242109833	1.5906650237505393
7	516	CLA	8	518	CLA	35.769070675654994	0.005128330757291393	1.9216947253320236
7	516	CLA	8	519	CLA	37.495405625222936	0.0017190188103536658	0.8546954570298271
7	516	CLA	6	503	CLA	48.73909031773158	0.0006704082916642102	1.6079269758489205
7	516	CLA	6	512	CLA	47.38137065345406	0.0005466679704249482	1.1067047604024627
7	516	CLA	6	516	CLA	47.094468719797646	0.00023185247739164068	0.4525781490256483
7	516	CLA	c	504	CLA	46.03224014753134	0.0010281056330725118	1.750140156805522
7	516	CLA	c	510	CLA	46.033173397018786	0.0018079679441542044	3.0780710865172445
7	516	CLA	c	511	CLA	40.55147844407153	3.5737111279915614e-05	0.02843295707207
7	516	CLA	d	502	CLA	29.928983845095683	0.009298871371805559	1.1957613200529214
7	516	CLA	d	504	CLA	25.904796100336302	0.004101901544647943	0.22178324382156395
7	516	CLA	d	508	CLA	21.9367345564466	0.04878049589625102	0.9726140108178427
7	516	CLA	d	510	CLA	22.13335505521018	0.0389854489998896	0.8200653747204829
7	516	CLA	d	511	CLA	17.46326412787709	0.004215302090893171	0.021391619719663166
7	516	CLA	d	518	CLA	27.39102550106509	0.002896085529533628	0.21883841808627696
7	516	CLA	d	519	CLA	32.87872044347219	0.00040100474740960675	0.09063613740361631
7	516	CLA	q	502	CLA	43.064830024046316	0.0008500555844175235	0.9701662867876419
7	516	CLA	q	504	CLA	43.416335497137496	0.00017419992754744328	0.2087513953396993
7	516	CLA	q	508	CLA	33.06899934984428	0.0036329483351904535	0.8500568530225225
7	516	CLA	q	510	CLA	41.07184210624113	0.0008462607347731455	0.7268281027336174
7	516	CLA	q	511	CLA	42.41984510815665	0.0007267087995692886	0.7575953825620585
7	516	CLA	q	518	CLA	23.260697603468383	0.0007241115609569053	0.020521274191239596
7	516	CLA	q	519	CLA	24.317073795997743	0.00010295464041438678	0.0038086953200444328
7	517	CLA	7	501	CLA	14.142097793467565	0.6373413832758074	0.9122577567800159
7	517	CLA	7	502	CLA	20.666445606344556	6.593681365062475e-05	0.0009191473131226023
7	517	CLA	7	503	CLA	24.999604496871523	0.0073728613244898765	0.32203073491689865
7	517	CLA	7	504	CLA	30.892778767860914	0.001039212380224407	0.16162501843440902
7	517	CLA	7	506	CLA	13.58592083739633	0.05137225334161808	0.057799691908387435
7	517	CLA	7	508	CLA	26.850648912084033	0.0011969463781862164	0.08025384342925504
7	517	CLA	7	510	CLA	27.097095139516327	0.004914419887880403	0.34807361720004926
7	517	CLA	7	511	CLA	36.0476307959344	5.4607656418337435e-06	0.0021437608029553725
7	517	CLA	7	512	CLA	26.10475155982141	0.009382792017382888	0.5312658565334702
7	517	CLA	7	516	CLA	28.481383024705757	0.0036857676006485643	0.35201147724488574
7	517	CLA	7	518	CLA	25.477614762767722	0.011015914259500577	0.5390580994592035
7	517	CLA	7	519	CLA	25.78521239005021	0.028376817608749955	1.492280267678016
7	517	CLA	8	517	CLA	45.214357056138695	0.00010487623136457392	0.16032367529697253
7	517	CLA	8	518	CLA	45.37003400924444	2.916392864088571e-05	0.045511702870935464
7	517	CLA	8	519	CLA	41.219984473553566	0.0006886419008542798	0.6043698864062935
7	517	CLA	6	501	CLA	31.924733953472533	0.0011783577505903775	0.22320468842561006
7	517	CLA	6	502	CLA	32.37790002455378	0.002164696541404633	0.44622255571157177
7	517	CLA	6	503	CLA	21.648463548252096	0.016535642118806423	0.3045411378667283
7	517	CLA	6	504	CLA	33.158511335703814	9.077121375901577e-05	0.02158642480035618
7	517	CLA	6	506	CLA	40.28997638371113	0.002009024160736582	1.5375514819988156
7	517	CLA	6	508	CLA	41.51112807428873	0.0024491114538602483	2.242116592130133
7	517	CLA	6	510	CLA	31.80412712212047	0.0012166718904788065	0.22528734042492388
7	517	CLA	6	511	CLA	34.620924438841904	0.0070636254922602955	2.176316504051877
7	517	CLA	6	512	CLA	26.538198167923923	7.656810129957534e-05	0.004785627639609182
7	517	CLA	6	516	CLA	27.790381267625698	0.018512212233102166	1.5257654653802766
7	517	CLA	6	517	CLA	44.55843859472639	0.00015654149706282087	0.21921572109260037
7	517	CLA	G	1113	CLA	46.183176363260245	4.622176271491216e-06	0.008024384477319044
7	517	CLA	G	1118	CLA	49.12583860861815	0.00038520700414372403	0.9687606001688923
7	517	CLA	K	1103	CLA	39.233564839305615	0.00028629336171675845	0.18681869431558737
7	517	CLA	c	502	CLA	35.53389477667771	0.0009250147665638409	0.3331715944032197
7	517	CLA	c	504	CLA	25.97959472355182	0.02556278298491005	1.4062573133053358
7	517	CLA	c	508	CLA	36.91664814145513	0.0021971396889447995	0.9950700899059398
7	517	CLA	c	510	CLA	31.583749017493197	8.730084691787258e-05	0.015504685652215282
7	517	CLA	c	511	CLA	31.882978201541984	0.003955729291556561	0.7434337725754878
7	517	CLA	c	518	CLA	40.19010669306567	1.075912947441216e-05	0.008112496419894361
7	517	CLA	c	519	CLA	39.011188664279416	0.0012581394815469541	0.7934623443495199
7	517	CLA	d	502	CLA	36.34427879322963	0.0012507376086121258	0.5157568087628682
7	517	CLA	d	504	CLA	32.10184446414255	0.0006475380176128386	0.12679660294063816
7	517	CLA	d	508	CLA	32.881537372817576	2.40202015412625e-05	0.00543189998724213
7	517	CLA	d	510	CLA	35.48499549105225	0.0002067468948934883	0.07385330779383353
7	517	CLA	d	511	CLA	39.12980757683327	0.0012063034998653908	0.7747566112418541
7	517	CLA	d	518	CLA	24.844539621413805	0.033689610990426014	1.4175688031420361
7	517	CLA	d	519	CLA	21.25836016723776	0.0478229400103541	0.7897275083236666
7	517	CLA	q	518	CLA	46.99216034616836	0.0003558986574928266	0.6857112044732759
7	517	CLA	q	519	CLA	42.15117517934703	0.0005646928199157184	0.5666733897018632
7	518	CLA	7	501	CLA	29.0981589451979	0.001448101490313414	0.15727311951148912
7	518	CLA	7	502	CLA	20.90161156466172	0.010053008925476127	0.14998130671926774
7	518	CLA	7	503	CLA	31.63526938402773	0.0033943882036574194	0.6087698857413416
7	518	CLA	7	504	CLA	25.48866912963484	0.011951257961444684	0.5863528069019668
7	518	CLA	7	506	CLA	28.385063484163656	0.0012613414160408758	0.11804138727464204
7	518	CLA	7	508	CLA	12.986439889361513	0.270018391567811	0.23173756185410793
7	518	CLA	7	510	CLA	20.13510250780961	0.0004898501982177379	0.005840483312588406
7	518	CLA	7	511	CLA	24.972028832275516	0.003440272722939717	0.14927197116563942
7	518	CLA	7	512	CLA	31.5397924216378	0.0010341052510057008	0.1821294420979998
7	518	CLA	7	516	CLA	40.050452744007785	3.7614573054440166e-05	0.027775580576246406
7	518	CLA	7	517	CLA	25.477614762767722	0.011015914259500577	0.5390580994592035
7	518	CLA	7	519	CLA	10.649740278523256	0.19044844027455266	0.04971345523116337
7	518	CLA	8	508	CLA	49.99930356514978	8.575996690426659e-07	0.002397346256931909
7	518	CLA	8	518	CLA	37.69533241662687	0.0019448077263929519	0.9983080332016055
7	518	CLA	8	519	CLA	34.839575514061586	0.002419761197118856	0.7742336936068028
7	518	CLA	6	501	CLA	35.7876094759066	0.0004614168610321461	0.1734411032457016
7	518	CLA	6	502	CLA	27.01666200699116	0.006407522114251587	0.44580268591103883
7	518	CLA	6	503	CLA	24.636136020082372	0.008630276940397365	0.3452412824754666
7	518	CLA	6	504	CLA	23.1842914923014	0.06094871022497298	1.6935184021326548
7	518	CLA	6	506	CLA	41.745326504891516	0.00017554811848433897	0.166228613220114
7	518	CLA	6	508	CLA	27.981135895456422	0.002318928147365557	0.199132325733015
7	518	CLA	6	510	CLA	20.02787093028113	2.0401229067396395e-05	0.00023557405918764706
7	518	CLA	6	511	CLA	17.192193722733577	0.005611983764501958	0.025927856392141006
7	518	CLA	6	512	CLA	26.987536456668277	0.004920984266975335	0.34016831461322794
7	518	CLA	6	516	CLA	35.639055669307496	0.005361793315325635	1.96575607486532
7	518	CLA	6	517	CLA	45.71323924204016	3.473404782639241e-05	0.05671132661489029
7	518	CLA	6	518	CLA	38.57616633363144	0.0016906550974014854	0.9968546561273478
7	518	CLA	6	519	CLA	41.622081098859056	0.00013284266994568724	0.12357845801024085
7	518	CLA	G	1108	CLA	42.10881642839185	0.00042489839950483253	0.4238241824187909
7	518	CLA	G	1110	CLA	32.82641297796639	0.0031625623699490435	0.7080144187436316
7	518	CLA	G	1112	CLA	41.65305411371417	2.4450356753076118e-05	0.022846976404548146
7	518	CLA	G	1113	CLA	31.907829211652754	0.0031219155888823494	0.5894773721001725
7	518	CLA	G	1114	CLA	41.94736487551991	0.00010486309042367246	0.10221465914001569
7	518	CLA	G	1118	CLA	26.99344144417306	0.023099569144224296	1.5988799323198248
7	518	CLA	B	1212	CLA	43.076954453628694	0.0004638494265011853	0.5302850699208627
7	518	CLA	B	1213	CLA	48.89811486141362	0.0005557395631346909	1.3592096308972599
7	518	CLA	B	1217	CLA	40.291615641470614	0.0009942801984212728	0.7611308310755894
7	518	CLA	B	1218	CLA	48.68225411790214	1.1854144494549559e-05	0.02823297999577227
7	518	CLA	K	1103	CLA	17.78995862839482	0.008605695518726673	0.04880878921296065
7	518	CLA	c	504	CLA	48.424618284504845	1.128555766442507e-07	0.0002603650520092315
7	518	CLA	c	511	CLA	49.355847728511364	0.0004992373873945823	1.291222917228781
7	518	CLA	d	518	CLA	47.103701606137086	1.5862723659199904e-05	0.03100062224434567
7	518	CLA	d	519	CLA	46.04918510679642	0.00024400661790478545	0.4162897623199325
7	519	CLA	7	501	CLA	29.317653760149337	0.012904834345771762	1.466189594247573
7	519	CLA	7	502	CLA	22.37731704204056	0.03726971318192258	0.8372720046209892
7	519	CLA	7	503	CLA	33.754979973331345	0.002454869520807446	0.6497076365252895
7	519	CLA	7	504	CLA	24.94165756320134	0.025862879082522078	1.1140153439356155
7	519	CLA	7	506	CLA	33.24882537774831	0.003634279966347005	0.8784937013722602
7	519	CLA	7	508	CLA	22.01259478117016	0.02488483587198044	0.5065527110638752
7	519	CLA	7	510	CLA	25.263580921951657	0.029429045341158797	1.3690145220738492
7	519	CLA	7	511	CLA	32.94877757975248	0.0028587135072969862	0.6544385942810164
7	519	CLA	7	512	CLA	37.92904499193198	0.000443517859923887	0.2362680460122426
7	519	CLA	7	516	CLA	45.905870310887245	0.0003101785434236729	0.5193779816980022
7	519	CLA	7	517	CLA	25.78521239005021	0.028376817608749955	1.492280267678016
7	519	CLA	7	518	CLA	10.649740278523256	0.1904484402745526	0.049713455231163356
7	519	CLA	8	518	CLA	42.65804320406644	7.13026329080321e-05	0.07687295487471597
7	519	CLA	8	519	CLA	37.25725800431371	0.000869061606983285	0.41588985789921046
7	519	CLA	6	501	CLA	30.462188102629785	0.008419441642844716	1.2036834631218076
7	519	CLA	6	502	CLA	21.379980495781567	0.004134143099764561	0.07064668093473632
7	519	CLA	6	503	CLA	20.083097520054025	0.00011906613564574789	0.0013977672832586364
7	519	CLA	6	504	CLA	14.42720333259359	0.2897922833126034	0.46756518095287675
7	519	CLA	6	506	CLA	40.75492957913188	0.00015792633027567553	0.12947855851521695
7	519	CLA	6	508	CLA	27.785453856289656	0.004125202103889868	0.33963515013452494
7	519	CLA	6	510	CLA	17.70840551828427	0.06862431355874138	0.37863189485331966
7	519	CLA	6	511	CLA	21.138775484876163	0.0013930813863065284	0.022239134214985527
7	519	CLA	6	512	CLA	28.6217791899805	0.0001304465375468224	0.012831420786720331
7	519	CLA	6	516	CLA	37.349097940914184	0.0012966784021338905	0.6297604891237948
7	519	CLA	6	517	CLA	41.53014175270777	0.0006856721892863223	0.6294474020039019
7	519	CLA	6	518	CLA	35.560784088655886	0.0013419557748332385	0.48554401233081096
7	519	CLA	6	519	CLA	36.186520294164815	0.0012001181758216188	0.4821335818331942
7	519	CLA	G	1108	CLA	47.10581519303115	0.0004215065025293686	0.823974652451613
7	519	CLA	G	1110	CLA	37.59631164090437	0.0025639195274847703	1.295502528372004
7	519	CLA	G	1112	CLA	41.34514144370531	0.0006960631766051341	0.6220968192893741
7	519	CLA	G	1113	CLA	30.127728507141043	0.0001565688963940276	0.02094914267507765
7	519	CLA	G	1114	CLA	41.76490359141272	0.0009131949263812298	0.8671511790973078
7	519	CLA	G	1118	CLA	30.389593169372976	0.010603010545555876	1.494310815686561
7	519	CLA	B	1212	CLA	37.00823823150734	0.00027095047684056855	0.1245497373072574
7	519	CLA	B	1213	CLA	42.38623249358216	0.0022966285840239527	2.3828795555013267
7	519	CLA	B	1217	CLA	38.21867013646605	0.0044363494720371715	2.473669116818506
7	519	CLA	B	1218	CLA	46.739146440644404	0.0009944274118556618	1.854898622538627
7	519	CLA	K	1103	CLA	16.856812154141117	0.10701083357565229	0.43928144578676787
7	519	CLA	c	504	CLA	46.54757781023627	0.0011374905801301296	2.070106828653072
7	519	CLA	c	519	CLA	48.86954072835146	0.00012990403100310657	0.31660269171319333
7	519	CLA	d	518	CLA	49.872364261181765	0.0008510076505110218	2.342910160912512
7	519	CLA	d	519	CLA	46.49442535401422	0.0018134307650754433	3.2776963353464206
t	501	CLA	t	502	CLA	12.707905177486953	0.09232121123556895	0.06956771147761429
t	501	CLA	t	503	CLA	12.157369041038447	0.009203139357258283	0.005316624989816469
t	501	CLA	t	504	CLA	21.860271224300973	0.00037234222528637566	0.007270060009581696
t	501	CLA	t	506	CLA	18.55155934146776	0.08322654377673011	0.607025322782758
t	501	CLA	t	508	CLA	26.47759086472934	0.0011166491238220409	0.06884144247215494
t	501	CLA	t	510	CLA	20.747424129274467	0.0035382964235879887	0.05049422997533222
t	501	CLA	t	511	CLA	31.17199939047864	0.0019246931812943009	0.315945294625351
t	501	CLA	t	512	CLA	20.715038981377734	0.00045029774607254565	0.006366148017965015
t	501	CLA	t	516	CLA	24.106527373307	0.012157353179783784	0.426883513930778
t	501	CLA	t	517	CLA	14.140271213806301	0.5409789697462299	0.7737296657973941
t	501	CLA	t	518	CLA	29.194092090695303	0.0011571917780489242	0.12818511895743295
t	501	CLA	t	519	CLA	29.373223690974058	0.014263090195987904	1.6390255896827073
t	501	CLA	u	501	CLA	43.73742523285979	0.0017851530278623316	2.2359246250050457
t	501	CLA	u	502	CLA	45.23463745847867	0.0011783419342466048	1.8061775780599036
t	501	CLA	u	506	CLA	42.53337509532955	0.00010501306651012409	0.11124611333184861
t	501	CLA	u	508	CLA	46.30761632820242	0.00016346420662473256	0.28840292377705906
t	501	CLA	u	517	CLA	32.31359054639394	0.0010325239807193526	0.21031675987894352
t	501	CLA	u	518	CLA	35.56274917663143	0.00042698076536849626	0.15454063814826627
t	501	CLA	u	519	CLA	30.151191468995073	0.007803067470605515	1.0489497007414106
t	501	CLA	s	501	CLA	43.66661110047354	0.001771745553410225	2.1976610488903514
t	501	CLA	s	502	CLA	42.376871581087705	0.00011198205929521284	0.11603372465819307
t	501	CLA	s	503	CLA	32.893021645935775	0.004250532572784013	0.9632264578485895
t	501	CLA	s	504	CLA	39.30898327354702	1.1627890906084552e-06	0.000767563375037189
t	501	CLA	s	510	CLA	41.181410782050655	1.010176561565945e-05	0.008815907813581847
t	501	CLA	s	511	CLA	43.005670486576534	0.0016149773583601975	1.8280295237452218
t	501	CLA	s	512	CLA	39.778859636746716	0.00014561610605844116	0.10322521967190293
t	501	CLA	s	516	CLA	41.92679201894651	0.001455002421889474	1.4140864167118792
t	501	CLA	M	1110	CLA	48.27957535024518	0.0001086298056820661	0.2461456026396319
t	501	CLA	M	1112	CLA	46.165834509949015	0.0008150791042977353	1.4118427620761898
t	501	CLA	M	1113	CLA	39.18988605495048	1.3074556176111206e-07	8.474876723111212e-05
t	501	CLA	M	1114	CLA	41.36151999141234	0.0016932028157212603	1.5168769537500304
t	501	CLA	M	1118	CLA	45.968646249373066	6.181529551766727e-05	0.10435870102286952
t	501	CLA	Q	1103	CLA	38.098167541234844	5.544418205409614e-06	0.0030334925626930506
t	501	CLA	i	502	CLA	45.608276222633116	0.0006706378490512852	1.0799718598364538
t	501	CLA	i	504	CLA	40.7492501157997	0.000459195467099265	0.3761644491167274
t	501	CLA	i	508	CLA	43.341142174612784	1.2940398833988742e-07	0.00015346601087102137
t	501	CLA	i	510	CLA	45.654457537024804	0.00016540112506379176	0.2679785360644521
t	501	CLA	i	518	CLA	33.6395652468934	0.0018738706833947717	0.4858523333051484
t	501	CLA	i	519	CLA	27.54947974100421	0.0006389909530783193	0.04998475294883068
t	501	CLA	j	502	CLA	35.9692577905077	0.00032558510949264074	0.12615829839160214
t	501	CLA	j	504	CLA	25.750465510355337	0.005202342255597407	0.2713762626881392
t	501	CLA	j	508	CLA	37.01786834759662	0.002058836628833265	0.9478786799830959
t	501	CLA	j	510	CLA	33.330894782468675	3.741582750754522e-09	9.179089833839485e-07
t	501	CLA	j	511	CLA	36.21207431230637	5.237486818716874e-05	0.02113030618693386
t	501	CLA	j	518	CLA	36.379611116668066	0.005152198791863246	2.136994256794287
t	501	CLA	j	519	CLA	34.789521425279766	0.0065752788466396945	2.0857743959009505
t	501	CLA	k	504	CLA	46.30659475711855	0.0014711941422753919	2.5953114913948907
t	502	CLA	t	501	CLA	12.707905177486953	0.09232121123556895	0.06956771147761429
t	502	CLA	t	503	CLA	11.643816642321369	0.17918929137567574	0.07989997234302401
t	502	CLA	t	504	CLA	11.224296414475205	4.669509961912059	1.6706616317803096
t	502	CLA	t	506	CLA	23.441348212080285	0.05422847404156419	1.6098496985621145
t	502	CLA	t	508	CLA	17.280314985555066	0.00036920993327544955	0.0017589185684498483
t	502	CLA	t	510	CLA	9.722297567962025	2.7166819737673937	0.41050144139380124
t	502	CLA	t	511	CLA	21.472534456835806	0.06721282460793175	1.1787302430596907
t	502	CLA	t	512	CLA	20.308836648119467	0.007092897043138333	0.08904229887304314
t	502	CLA	t	516	CLA	28.33350641907916	0.00652623254014418	0.6041251531958299
t	502	CLA	t	517	CLA	20.652348970516616	0.00015714219254043206	0.0021815841380499997
t	502	CLA	t	518	CLA	20.955708792593935	0.009028630568066505	0.1368038881982136
t	502	CLA	t	519	CLA	22.33686607382511	0.034528275038498264	0.7673098156173347
t	502	CLA	u	501	CLA	42.17578435548059	0.00012192905782363747	0.12278594463950526
t	502	CLA	u	502	CLA	40.05374761492366	1.0710844807836808e-06	0.000791307164735091
t	502	CLA	u	504	CLA	44.45982993669683	0.0007472646065349943	1.0326273542670352
t	502	CLA	u	506	CLA	41.73865341622801	0.0010700456650154142	1.0122676160221824
t	502	CLA	u	508	CLA	38.742526427686684	0.0011700374127601694	0.7079291676350344
t	502	CLA	u	510	CLA	44.03775173643634	0.0002224976917680824	0.2903613268063268
t	502	CLA	u	517	CLA	32.60921403529991	0.0020162886873036443	0.4337676215258728
t	502	CLA	u	518	CLA	26.454494079456527	0.00839655678501851	0.5149444972253304
t	502	CLA	u	519	CLA	20.650670037555724	0.007934850721534074	0.11010475507883681
t	502	CLA	s	501	CLA	45.33071361670802	0.0011682306233943938	1.8136202317455186
t	502	CLA	s	502	CLA	40.49736644523935	3.8836548847251476e-07	0.00030652348225390793
t	502	CLA	s	503	CLA	33.67588830305742	0.002136964335569036	0.5576658702497055
t	502	CLA	s	504	CLA	35.022017817367384	0.0001421996134433643	0.04694699870336907
t	502	CLA	s	508	CLA	46.94866019387558	0.0006337891449564816	1.2143571784363973
t	502	CLA	s	510	CLA	37.283325897779	0.00018949380847519586	0.09106370933314453
t	502	CLA	s	511	CLA	37.253659712838946	0.0015957727391927156	0.7632154105169049
t	502	CLA	s	512	CLA	40.10713170995897	0.0001677049014950663	0.12489291748132718
t	502	CLA	s	516	CLA	44.97880339671117	0.0005251768947725549	0.7780641854560777
t	502	CLA	M	1108	CLA	40.766324080054126	0.00028802660999848086	0.2365398725792222
t	502	CLA	M	1110	CLA	35.74358115802056	0.0015182810991901628	0.5665040118024879
t	502	CLA	M	1112	CLA	35.129865954768455	0.0016342925014021072	0.5496056309415119
t	502	CLA	M	1113	CLA	27.8147233133821	0.000283853428662877	0.023518251970717486
t	502	CLA	M	1114	CLA	31.441734780383893	0.00025179736787928693	0.043526386639548435
t	502	CLA	M	1118	CLA	33.32763024878908	0.0028672963563401124	0.7030101877985155
t	502	CLA	Q	1103	CLA	26.59308977911367	0.010608847247708475	0.6713413915614891
t	502	CLA	i	504	CLA	47.75626194542453	0.00033470530062147013	0.7104065774177589
t	502	CLA	i	518	CLA	42.254819417434476	0.0006604522825472621	0.6726069882053347
t	502	CLA	i	519	CLA	38.30795429150455	0.0032400935830416825	1.8321192885521465
t	502	CLA	j	502	CLA	47.858095051934505	0.0008937181931785123	1.9213012973445358
t	502	CLA	j	504	CLA	38.16363129996933	0.0008141101358135584	0.4500323568741571
t	502	CLA	j	508	CLA	45.99443789198858	0.00034202751785976235	0.5793691575454163
t	502	CLA	j	510	CLA	44.04071140433585	0.00032642925356968645	0.4261646824029484
t	502	CLA	j	511	CLA	44.48752281258195	6.674240396599566e-05	0.09257497792634088
t	502	CLA	j	518	CLA	44.9019512382257	0.0018020983795371786	2.642604737577258
t	502	CLA	j	519	CLA	44.03193262849134	0.0015787981308143166	2.0587116375278733
t	503	CLA	t	501	CLA	12.157369041038447	0.009203139357258283	0.005316624989816469
t	503	CLA	t	502	CLA	11.643816642321369	0.17918929137567569	0.07989997234302398
t	503	CLA	t	504	CLA	17.286296133064486	0.19182161587786142	0.9157389075775664
t	503	CLA	t	506	CLA	24.144917270514735	0.0016664255468107172	0.05907485639645976
t	503	CLA	t	508	CLA	24.854478067342296	0.01533821590533853	0.6469417245234633
t	503	CLA	t	510	CLA	15.362999251448278	0.2863639685656723	0.6736539465886561
t	503	CLA	t	511	CLA	24.28529995696988	0.027325445168108593	1.0029759224321426
t	503	CLA	t	512	CLA	16.18641881331386	0.16995371117944277	0.5468871535495903
t	503	CLA	t	516	CLA	21.929998860009118	0.007210919556128314	0.14351084939746153
t	503	CLA	t	517	CLA	24.888358242359008	0.007073645285418281	0.3008037206548445
t	503	CLA	t	518	CLA	31.76797867350076	0.003060452702759178	0.562840832606815
t	503	CLA	t	519	CLA	33.87653308707961	0.0028468359149996236	0.7698721618554093
t	503	CLA	u	501	CLA	32.74168822770139	0.0050916926685680985	1.1223570119870834
t	503	CLA	u	502	CLA	33.37121277388642	0.002611049764983663	0.6452225231250659
t	503	CLA	u	503	CLA	42.455496428613316	0.00031978096302671944	0.33505690785275355
t	503	CLA	u	504	CLA	39.99813563155164	4.680913614440575e-06	0.0034295058529984273
t	503	CLA	u	506	CLA	31.93518853866376	0.0016057205318061646	0.3047539175707406
t	503	CLA	u	508	CLA	34.526599513997894	0.0023331049454754973	0.707163029310973
t	503	CLA	u	510	CLA	38.618427984577515	0.00043793226151447645	0.25991833545314263
t	503	CLA	u	511	CLA	46.68656851815092	7.873767702417185e-05	0.14588033538176573
t	503	CLA	u	512	CLA	44.303973580255764	0.0002141935627683829	0.2898177101959881
t	503	CLA	u	516	CLA	48.735522927326855	0.0006724529072978248	1.6121226781918043
t	503	CLA	u	517	CLA	21.807111087899738	0.015113397909243062	0.290812695548413
t	503	CLA	u	518	CLA	24.53197919043629	0.009579105964988885	0.373579410826759
t	503	CLA	u	519	CLA	19.997143320984627	0.00022938222853201493	0.0026243995390235635
t	503	CLA	s	503	CLA	42.63680423061748	0.00035371297789026687	0.3802080403785169
t	503	CLA	s	504	CLA	46.09544209572134	0.0013551421525259079	2.3259222418846544
t	503	CLA	s	510	CLA	47.99159999416564	0.000578029625429302	1.2635833716543907
t	503	CLA	s	511	CLA	47.525681310213756	0.00018771468321611488	0.3870176604609954
t	503	CLA	s	512	CLA	48.117436922595935	0.0004001774759316845	0.8886484429330028
t	503	CLA	M	1108	CLA	43.73354489405128	9.344202910237826e-10	1.1697492558256505e-06
t	503	CLA	M	1110	CLA	41.54871278391186	0.0011243528668689	1.034928870426005
t	503	CLA	M	1112	CLA	38.68952496477564	0.0009945133428209466	0.5968063403906795
t	503	CLA	M	1113	CLA	34.36405091079921	0.00032245528006012627	0.09500753383315091
t	503	CLA	M	1114	CLA	33.043421523807126	0.0004529592169317989	0.10549493143645523
t	503	CLA	M	1118	CLA	41.27003876906345	0.0018540715575369056	1.6390725699779483
t	503	CLA	Q	1103	CLA	37.108565938338266	0.0012281626682993801	0.5738037074728208
t	503	CLA	h	518	CLA	48.80886503495036	0.0001930193793308508	0.46693410758453613
t	503	CLA	h	519	CLA	43.18570812201649	0.000849529009312589	0.9860090798458067
t	503	CLA	i	502	CLA	43.16397768973571	0.0013045205376945967	1.5095312453010539
t	503	CLA	i	504	CLA	36.341652975614664	4.374652182126223e-05	0.018031589869949727
t	503	CLA	i	508	CLA	40.187363498990585	0.001595086803603473	1.2022197064635392
t	503	CLA	i	510	CLA	41.2701866848213	0.00023227271630928904	0.20534268142344142
t	503	CLA	i	511	CLA	44.1166029970577	4.394378802811065e-05	0.05796586293542444
t	503	CLA	i	518	CLA	33.70287640543459	0.009918962765069648	2.6009409720915753
t	503	CLA	i	519	CLA	30.157430560311376	0.016092393792652	2.165953357734168
t	503	CLA	j	502	CLA	44.09645981255184	0.0013821598065512494	1.8182057882950868
t	503	CLA	j	504	CLA	33.50489883584191	0.006447744741582935	1.63199991352058
t	503	CLA	j	508	CLA	44.06049807934538	0.00016442166956647644	0.21523747927271883
t	503	CLA	j	510	CLA	39.74785590443841	0.0023062387295737716	1.6272299577852052
t	503	CLA	j	511	CLA	39.882689051767834	0.00023172078310559994	0.16685299716057833
t	503	CLA	j	518	CLA	45.91781714106193	2.8835855918411154e-08	4.835959797558952e-05
t	503	CLA	j	519	CLA	45.986467194164874	0.00021873977582783413	0.3701437966767985
t	504	CLA	t	501	CLA	21.860271224300973	0.00037234222528637566	0.007270060009581696
t	504	CLA	t	502	CLA	11.224296414475205	4.669509961912059	1.6706616317803096
t	504	CLA	t	503	CLA	17.286296133064486	0.19182161587786142	0.9157389075775664
t	504	CLA	t	506	CLA	34.61409753265282	0.007893325222182319	2.4290726552510846
t	504	CLA	t	508	CLA	22.88435574797769	0.01700976827322806	0.4371122418106159
t	504	CLA	t	510	CLA	13.832224622236312	0.5902524533460374	0.7396945649094179
t	504	CLA	t	511	CLA	23.785419273159796	0.004695902061518027	0.15214102150581815
t	504	CLA	t	512	CLA	28.747604526290576	0.004809119363513994	0.4856662859367795
t	504	CLA	t	516	CLA	37.355152040916686	0.00029543496499303445	0.14362411748476483
t	504	CLA	t	517	CLA	30.962908229040764	0.0010431700939472612	0.16446293297727782
t	504	CLA	t	518	CLA	25.46423792301667	0.011782669328911932	0.5747648752981794
t	504	CLA	t	519	CLA	24.839507483039995	0.028295105576952678	1.1891362838756285
t	504	CLA	u	501	CLA	39.681507506645964	2.7773093353301463e-07	0.0001940062226108472
t	504	CLA	u	502	CLA	35.24460770103706	0.0001880086938890127	0.06447575664331517
t	504	CLA	u	503	CLA	46.28455600953734	0.0013136339229407599	2.310752316156779
t	504	CLA	u	504	CLA	37.06479334894504	0.0014948557030895837	0.6934756254044872
t	504	CLA	u	506	CLA	43.24130628230376	0.0009633044228383124	1.1267272936881625
t	504	CLA	u	508	CLA	35.733432244887986	0.00024919146857118034	0.09282051973769206
t	504	CLA	u	510	CLA	39.30137877988508	0.00022472315064759102	0.1481688686061375
t	504	CLA	u	511	CLA	46.907634964896715	0.00022032506880204788	0.41994031042039226
t	504	CLA	u	517	CLA	33.59152717576266	3.043949915040902e-05	0.007824893295402405
t	504	CLA	u	518	CLA	23.172917835266233	0.05783757710432854	1.602348033058498
t	504	CLA	u	519	CLA	14.158825551577387	0.38634860612847066	0.5569358378706561
t	504	CLA	v	519	CLA	49.94620375964523	0.0005555402831581656	1.5430958132382855
t	504	CLA	s	502	CLA	45.21831475187902	0.0008364712573896598	1.2793803827388306
t	504	CLA	s	503	CLA	40.41084929817736	9.790514759727043e-06	0.007628792873063224
t	504	CLA	s	504	CLA	37.16018296510392	0.0021850438377516617	1.0294129943040065
t	504	CLA	s	510	CLA	42.131047031850514	0.0006503487786841	0.6507621302913663
t	504	CLA	s	511	CLA	42.336947102973795	0.0013425832442326448	1.3833143452330192
t	504	CLA	s	512	CLA	48.5883028927745	0.0001155139293308222	0.27194881307298596
t	504	CLA	M	1105	CLA	46.24774777218884	8.567208256216614e-05	0.14998412041780163
t	504	CLA	M	1108	CLA	34.83782055467878	4.186212346756907e-09	1.3390276681824517e-06
t	504	CLA	M	1109	CLA	49.39921766586996	6.502518787289722e-05	0.16906918988190203
t	504	CLA	M	1110	CLA	30.461422192668568	0.00033964231630888384	0.048549557887063
t	504	CLA	M	1112	CLA	24.582719499681037	0.04396805662731387	1.736118056834188
t	504	CLA	M	1113	CLA	17.617340803878427	0.0006386434161267115	0.0034163550847236034
t	504	CLA	M	1114	CLA	20.94354043613448	0.03157318868458494	0.47673986831239906
t	504	CLA	M	1118	CLA	28.14507939232008	0.0005514513527591584	0.04904384423747502
t	504	CLA	Q	1103	CLA	22.61817468320553	0.00013274275773371086	0.0031799375324565505
t	504	CLA	i	519	CLA	46.69671804313452	0.0008156203437449773	1.513103478375752
t	504	CLA	j	504	CLA	47.35807369393313	0.000102163305864439	0.2062156119335917
t	506	CLA	t	501	CLA	18.55155934146776	0.08322654377673011	0.607025322782758
t	506	CLA	t	502	CLA	23.441348212080285	0.05422847404156422	1.6098496985621156
t	506	CLA	t	503	CLA	24.144917270514735	0.0016664255468107163	0.059074856396459735
t	506	CLA	t	504	CLA	34.61409753265282	0.007893325222182319	2.4290726552510846
t	506	CLA	t	508	CLA	24.275890220545982	0.06990708029523178	2.5599682726355595
t	506	CLA	t	510	CLA	25.620893153830547	0.058919996175090104	2.9818839103070016
t	506	CLA	t	511	CLA	30.76357784783819	0.011360116594728737	1.7229246209706701
t	506	CLA	t	512	CLA	16.83265296974897	0.04663444068738128	0.18979493630449654
t	506	CLA	t	516	CLA	17.36133577810185	0.05155710506858469	0.25260955474697083
t	506	CLA	t	517	CLA	13.684664190253299	0.10537547266168387	0.12382457136891657
t	506	CLA	t	518	CLA	28.67604311964953	0.0019572382165677594	0.19472488914022384
t	506	CLA	t	519	CLA	33.53335211397752	0.005156335338351296	1.3117932704488144
t	506	CLA	u	506	CLA	45.969132958975855	0.00013270746073719913	0.2240555177300658
t	506	CLA	u	517	CLA	40.456663060613366	0.0018470027451175273	1.449006459822547
t	506	CLA	u	518	CLA	41.516901341501864	0.00014848702735054966	0.13605062294523906
t	506	CLA	u	519	CLA	40.46427778918093	0.00013209745538367445	0.10374988935074124
t	506	CLA	s	501	CLA	42.35697254290019	0.00018388985698650432	0.1900070316025307
t	506	CLA	s	502	CLA	41.815378187934655	0.0011332648234407298	1.0839519028129896
t	506	CLA	s	503	CLA	32.126431936958106	0.001588591317137738	0.31249968130237066
t	506	CLA	s	504	CLA	42.93396014811585	0.0010242272491807986	1.147795317129915
t	506	CLA	s	506	CLA	45.82564607291425	0.00014050848258383638	0.2328179992538959
t	506	CLA	s	508	CLA	46.29712347435853	1.1470378314724287e-06	0.002020990265491641
t	506	CLA	s	510	CLA	38.58388388952052	0.0014952523098828922	0.8826988556859601
t	506	CLA	s	511	CLA	37.17735985784899	0.00018950463625131604	0.08952689869453909
t	506	CLA	s	512	CLA	30.438830430882188	0.0070517519573507015	1.0035227558468516
t	506	CLA	s	516	CLA	30.23311920725348	0.0013907749430438318	0.19002774991881927
t	506	CLA	Q	1103	CLA	43.95163143729707	0.0008638730960181021	1.1141980137962157
t	506	CLA	i	502	CLA	48.32393731888991	0.00034121601581585083	0.777437904758055
t	506	CLA	i	504	CLA	47.22400428807368	0.000354374674254868	0.7032374080205726
t	506	CLA	i	508	CLA	39.9833436945936	3.087616360535201e-05	0.022571500134537598
t	506	CLA	i	510	CLA	46.648651459608125	0.00036640322480041223	0.6755481015660748
t	506	CLA	i	511	CLA	48.538594767463124	1.0061144159370873e-05	0.023541438416167508
t	506	CLA	i	518	CLA	29.519604570522258	0.0015037698077125558	0.17803566217181582
t	506	CLA	i	519	CLA	28.109216851417273	2.1764259701735716e-05	0.0019208736749830421
t	506	CLA	j	502	CLA	31.368822579115083	0.0034037020972631188	0.5802341409658651
t	506	CLA	j	504	CLA	26.317517284120864	0.009047569611376748	0.5378533325202453
t	506	CLA	j	508	CLA	23.721477799664978	0.06410848326652	2.04375286537482
t	506	CLA	j	510	CLA	25.17942360341078	0.008653846516938684	0.3945902256628609
t	506	CLA	j	511	CLA	23.770092216901467	0.004353929268571353	0.1405170418986026
t	506	CLA	j	518	CLA	24.54662048022091	0.006506047151060803	0.2546419103524214
t	506	CLA	j	519	CLA	28.334557787267514	0.0020256783506209484	0.18755625422472566
t	506	CLA	k	502	CLA	49.34660485788259	0.0004400125684563668	1.1367662674577985
t	506	CLA	k	504	CLA	41.9809768109319	0.00022535801766760216	0.22072457050525685
t	506	CLA	k	508	CLA	48.210922341311836	0.00014660379344691684	0.32936714777345694
t	506	CLA	k	510	CLA	42.806048042303566	0.0017253457860479495	1.8991942403189959
t	506	CLA	k	511	CLA	37.46289691147763	5.413043251112148e-07	0.0002677392671028187
t	508	CLA	t	501	CLA	26.47759086472934	0.0011166491238220409	0.06884144247215494
t	508	CLA	t	502	CLA	17.280314985555066	0.00036920993327545053	0.0017589185684498529
t	508	CLA	t	503	CLA	24.854478067342296	0.015338215905338539	0.6469417245234637
t	508	CLA	t	504	CLA	22.88435574797769	0.01700976827322806	0.4371122418106159
t	508	CLA	t	506	CLA	24.275890220545982	0.06990708029523178	2.5599682726355595
t	508	CLA	t	510	CLA	11.286827632244567	1.0911437441440859	0.4036228578270809
t	508	CLA	t	511	CLA	12.693340537462946	1.074145385872604	0.8038612345259948
t	508	CLA	t	512	CLA	21.0940250782064	0.20540824390918594	3.237703295534432
t	508	CLA	t	516	CLA	30.67535704763679	0.002000682709803206	0.29824859543741805
t	508	CLA	t	517	CLA	26.885677822959938	0.0016441621770227654	0.11110485154327311
t	508	CLA	t	518	CLA	13.030473859380546	0.34069286875808985	0.2983916931598486
t	508	CLA	t	519	CLA	22.047378755761397	0.017512922998465078	0.3598842542363239
t	508	CLA	u	502	CLA	46.87681185831646	0.0006217604719784196	1.180412884641192
t	508	CLA	u	506	CLA	46.23834005454783	1.5098832968015211e-05	0.02640092954318384
t	508	CLA	u	508	CLA	38.73176838204008	0.00010317176947723167	0.06231997425326629
t	508	CLA	u	510	CLA	47.386956306561814	0.0006733100403201705	1.364050370413994
t	508	CLA	u	517	CLA	41.681433780521495	0.002339946707612096	2.1954537569238344
t	508	CLA	u	518	CLA	27.4231295624697	0.0025460858892514208	0.19374815374434423
t	508	CLA	u	519	CLA	27.296708391306076	0.005171575525908532	0.38277801203161727
t	508	CLA	s	501	CLA	46.29999370410323	8.995645707234047e-05	0.158555154023573
t	508	CLA	s	502	CLA	39.0787040087053	0.001147505926269889	0.7312372080543228
t	508	CLA	s	503	CLA	34.81764005500661	0.0024465344592935583	0.77984762555748
t	508	CLA	s	504	CLA	35.39949516589182	0.00045016918486505186	0.15849683864798145
t	508	CLA	s	508	CLA	38.77571479676423	7.801644168150404e-05	0.04744685628046142
t	508	CLA	s	510	CLA	32.18878708494622	0.007899448363190963	1.5721242527132178
t	508	CLA	s	511	CLA	26.691065921015603	0.0025194876217508383	0.16299345513977004
t	508	CLA	s	512	CLA	34.59482180905112	0.002977117320627055	0.9131139273503065
t	508	CLA	s	516	CLA	40.87190278173992	1.826520470836025e-05	0.015234777419019942
t	508	CLA	M	1108	CLA	35.42826895291385	0.0006782002807580722	0.2399495791680966
t	508	CLA	M	1110	CLA	28.543136653143094	0.012156599454511616	1.1762095942164104
t	508	CLA	M	1112	CLA	39.137005225234034	0.001207620923460811	0.7764591286975092
t	508	CLA	M	1113	CLA	32.19624467232165	0.00021320187131284479	0.042489806818296526
t	508	CLA	M	1114	CLA	38.093047423381584	0.0013725124683325223	0.7503312462907853
t	508	CLA	M	1118	CLA	26.417827541264614	0.007852012230479407	0.47755786437838704
t	508	CLA	Q	1103	CLA	23.55028386240809	0.04135617631941658	1.262349712177479
t	508	CLA	i	518	CLA	48.15735675885874	0.0005092221301037947	1.1364374789635552
t	508	CLA	i	519	CLA	47.54416315385099	0.001753640783079395	3.6239843384157826
t	508	CLA	j	504	CLA	47.89533695465561	0.0004763265228342222	1.0287896632139244
t	508	CLA	j	508	CLA	47.468614251945446	0.00014251425943404608	0.29171588012937616
t	508	CLA	j	510	CLA	49.17150057706191	0.0008201543424518246	2.074143453054869
t	508	CLA	j	511	CLA	46.08050978450653	8.300852117175915e-05	0.14219645074772805
t	508	CLA	j	518	CLA	46.38825897789225	0.0002714195875709617	0.4838960248104455
t	508	CLA	j	519	CLA	48.336465913428164	9.752373970786155e-05	0.22254720325267321
t	510	CLA	t	501	CLA	20.747424129274467	0.0035382964235879887	0.05049422997533222
t	510	CLA	t	502	CLA	9.722297567962025	2.7166819737673937	0.41050144139380124
t	510	CLA	t	503	CLA	15.362999251448278	0.2863639685656723	0.6736539465886561
t	510	CLA	t	504	CLA	13.832224622236312	0.5902524533460374	0.7396945649094179
t	510	CLA	t	506	CLA	25.620893153830547	0.058919996175090104	2.9818839103070016
t	510	CLA	t	508	CLA	11.286827632244567	1.0911437441440854	0.40362285782708074
t	510	CLA	t	511	CLA	11.828327100651226	3.205935572057481	1.570931238844941
t	510	CLA	t	512	CLA	17.799220207638346	0.04759952771493742	0.27081388641970666
t	510	CLA	t	516	CLA	27.82599263278852	0.001838558138170937	0.15270167187063344
t	510	CLA	t	517	CLA	27.05920756415458	0.005668695726587717	0.3981401907167027
t	510	CLA	t	518	CLA	20.121011430840145	0.00045370908073022085	0.005386897944411054
t	510	CLA	t	519	CLA	25.194826175228904	0.0321878718948076	1.4730683289880935
t	510	CLA	u	501	CLA	41.01141472809734	6.447404119665071e-06	0.005488780049167387
t	510	CLA	u	502	CLA	36.94586512723717	0.00026057963043165977	0.11857631137458324
t	510	CLA	u	503	CLA	47.68888326434158	0.0005599350695553835	1.1784278949245404
t	510	CLA	u	504	CLA	41.46065768894652	0.0005664535351758448	0.5148062884128369
t	510	CLA	u	506	CLA	38.438237537639544	0.0013808619658339533	0.7968810418828248
t	510	CLA	u	508	CLA	31.857368598175203	0.008156189443781894	1.5254891986000947
t	510	CLA	u	510	CLA	38.90257269127582	7.375329199148154e-05	0.04574185541866247
t	510	CLA	u	511	CLA	44.12894635043986	4.545988513404867e-05	0.0600664703089691
t	510	CLA	u	512	CLA	47.745275923383254	0.0008536587311635185	1.8093773991715063
t	510	CLA	u	517	CLA	32.000708960896475	0.0010612205730562924	0.20390397418571474
t	510	CLA	u	518	CLA	19.53855278673422	5.899995115075202e-05	0.0005873114083466474
t	510	CLA	u	519	CLA	17.15803587244182	0.06019356389694096	0.27480075143305654
t	510	CLA	s	502	CLA	44.54327766341404	0.00022678061180056298	0.316928560215288
t	510	CLA	s	503	CLA	39.004843558204435	0.00026837646268026603	0.1690900669868866
t	510	CLA	s	504	CLA	39.10374209714461	0.00027848739660064453	0.17814674614199538
t	510	CLA	s	508	CLA	47.54226759421557	0.0006777323669473637	1.4002320358917972
t	510	CLA	s	510	CLA	39.3532852758191	0.00010213228153094426	0.06787524750165597
t	510	CLA	s	511	CLA	36.3062852134448	0.0025569972855570867	1.047812528384692
t	510	CLA	s	512	CLA	42.3385559271924	2.5635781340991806e-07	0.00026419538987179094
t	510	CLA	s	516	CLA	47.78224725774207	0.0006669551491014599	1.420229362439385
t	510	CLA	M	1108	CLA	32.84188102103773	0.004321559712108592	0.9702219331562415
t	510	CLA	M	1109	CLA	47.98850056002997	1.4080013260559191e-05	0.030767242532088755
t	510	CLA	M	1110	CLA	28.273103190134616	0.0016117184183592438	0.14729651380719685
t	510	CLA	M	1112	CLA	32.37523121152955	4.924242308784174e-05	0.01014563226251518
t	510	CLA	M	1113	CLA	26.67502136831385	0.015837968125036576	1.0209172692879245
t	510	CLA	M	1114	CLA	29.507503316953123	0.002092328023190865	0.24710810432539054
t	510	CLA	M	1118	CLA	27.415027156652595	7.852993012947865e-05	0.0059652647491518435
t	510	CLA	Q	1103	CLA	24.844475321487455	0.014238608328746525	0.5991132857954873
t	510	CLA	i	518	CLA	44.20889645761359	0.0005531269000662767	0.7388312471505939
t	510	CLA	i	519	CLA	42.6258239803057	0.002059626457509228	2.2104852181007897
t	510	CLA	j	504	CLA	44.500034764031376	0.0003589070217110953	0.498662243027772
t	510	CLA	j	508	CLA	49.08521460684468	0.00033928191420181617	0.8490383438843064
t	510	CLA	j	510	CLA	48.14309066730137	0.0003085286907690291	0.6873244459741528
t	510	CLA	j	511	CLA	46.13489007248205	2.01567724846973e-06	0.003477445756306126
t	510	CLA	j	518	CLA	49.21768175158194	0.0008136931753874331	2.0694265924150748
t	511	CLA	t	501	CLA	31.17199939047864	0.0019246931812943009	0.315945294625351
t	511	CLA	t	502	CLA	21.472534456835806	0.06721282460793175	1.1787302430596907
t	511	CLA	t	503	CLA	24.28529995696988	0.027325445168108593	1.0029759224321426
t	511	CLA	t	504	CLA	23.785419273159796	0.004695902061518028	0.15214102150581818
t	511	CLA	t	506	CLA	30.76357784783819	0.011360116594728737	1.7229246209706701
t	511	CLA	t	508	CLA	12.693340537462946	1.074145385872604	0.8038612345259948
t	511	CLA	t	510	CLA	11.828327100651226	3.205935572057481	1.570931238844941
t	511	CLA	t	512	CLA	19.694628963247865	0.19006482055978138	1.984499480707028
t	511	CLA	t	516	CLA	29.821075332724018	0.004501027611178895	0.5663878204249558
t	511	CLA	t	517	CLA	35.962285661509355	3.7670087930480498e-06	0.0014579505108672087
t	511	CLA	t	518	CLA	24.93839599894108	0.0028054547230506243	0.12074712385274369
t	511	CLA	t	519	CLA	32.85670948223513	0.003178556220417597	0.7155446412109653
t	511	CLA	u	501	CLA	42.72479198310976	0.0016457276072513272	1.7910187220812142
t	511	CLA	u	502	CLA	37.02772947400367	0.0015199779466992074	0.7009099239182984
t	511	CLA	u	503	CLA	47.263170577099444	0.00020738623764007835	0.41359899607001216
t	511	CLA	u	504	CLA	41.8115603392172	0.0013359067637389158	1.2770762502727622
t	511	CLA	u	506	CLA	36.87190915859935	0.0001388154491909252	0.06241284550769446
t	511	CLA	u	508	CLA	26.54864120816732	0.0029881420506772836	0.18720500620991062
t	511	CLA	u	510	CLA	36.03151290190296	0.0025920497272336395	1.0148474046185083
t	511	CLA	u	511	CLA	38.136890827648756	0.0017885971142345422	0.9845701320341563
t	511	CLA	u	512	CLA	44.07813300265791	1.2722402894621668e-05	0.016694396365756554
t	511	CLA	u	517	CLA	34.634803189855155	0.006891423952354713	2.128373007276917
t	511	CLA	u	518	CLA	16.68296643286201	0.005306223437881518	0.02046857549166597
t	511	CLA	u	519	CLA	20.81241554937823	0.004025476220119607	0.05853486576947688
t	511	CLA	s	503	CLA	47.04439653136176	7.885408921989542e-05	0.15294456940697285
t	511	CLA	s	504	CLA	46.74453820501385	0.000206166642444329	0.38482747392551236
t	511	CLA	s	510	CLA	44.61766549249301	3.466848894618425e-05	0.048937119387915944
t	511	CLA	s	511	CLA	38.40393013742214	0.0017086313429047813	0.9807646955258807
t	511	CLA	s	512	CLA	46.8430722092392	6.477597661379975e-05	0.1224471334949573
t	511	CLA	M	1108	CLA	26.74156889563511	0.00397322061686097	0.259971900592854
t	511	CLA	M	1109	CLA	41.067336387937274	0.000302089738120016	0.25928513308263973
t	511	CLA	M	1110	CLA	23.63309658085457	1.491322039234865e-05	0.00046489796424623427
t	511	CLA	M	1112	CLA	34.67749157594877	0.0029498517548233586	0.9178013032472019
t	511	CLA	M	1113	CLA	31.584598161129133	0.00025333413600704197	0.04499956117252044
t	511	CLA	M	1114	CLA	32.97152022579486	0.0019824994994190135	0.4557318131354338
t	511	CLA	M	1118	CLA	25.66999248149479	0.007087453690470246	0.36283327820824374
t	511	CLA	Q	1103	CLA	28.952564238768208	0.0004589081190370218	0.04836268168449431
t	511	CLA	i	518	CLA	47.5441650257947	0.0007401942280564931	1.5296478899430306
t	511	CLA	i	519	CLA	48.61396315874694	0.0011013445444521385	2.6010685600082253
t	511	CLA	j	511	CLA	48.81102525044934	3.174319063397781e-05	0.07681049894514067
t	512	CLA	t	501	CLA	20.715038981377734	0.00045029774607254565	0.006366148017965015
t	512	CLA	t	502	CLA	20.308836648119467	0.007092897043138333	0.08904229887304314
t	512	CLA	t	503	CLA	16.18641881331386	0.16995371117944277	0.5468871535495903
t	512	CLA	t	504	CLA	28.747604526290576	0.004809119363513994	0.4856662859367795
t	512	CLA	t	506	CLA	16.83265296974897	0.04663444068738128	0.18979493630449654
t	512	CLA	t	508	CLA	21.0940250782064	0.20540824390918605	3.237703295534433
t	512	CLA	t	510	CLA	17.799220207638346	0.04759952771493742	0.27081388641970666
t	512	CLA	t	511	CLA	19.694628963247865	0.19006482055978138	1.984499480707028
t	512	CLA	t	516	CLA	10.41611223057814	5.880886224715273	1.3438138439009837
t	512	CLA	t	517	CLA	26.115537788833667	0.009540461977684564	0.541533934110575
t	512	CLA	t	518	CLA	31.643875947803856	0.0012676206620471505	0.22771402453704034
t	512	CLA	t	519	CLA	38.00687992982323	0.0007358163106219079	0.3968305996305535
t	512	CLA	u	501	CLA	39.494173772849095	0.0001689442226318837	0.1147107107768955
t	512	CLA	u	502	CLA	39.91784941601942	0.0002030380320497899	0.1469747188625386
t	512	CLA	u	503	CLA	48.061795836194044	0.0003917268744708049	0.8638647689775348
t	512	CLA	u	504	CLA	48.21585175022841	8.31422798954513e-05	0.18690607514960145
t	512	CLA	u	506	CLA	30.41318728775401	0.007257666448484447	1.0276164617064656
t	512	CLA	u	508	CLA	34.65120173962227	0.002813987118548723	0.8715540806955838
t	512	CLA	u	510	CLA	42.180316665478	1.829872238131176e-07	0.00018439205864288102
t	512	CLA	u	511	CLA	46.86450198177724	6.671435943464222e-05	0.12645784817456665
t	512	CLA	u	512	CLA	44.13872255740985	0.0006280156423280136	0.8309051482558216
t	512	CLA	u	516	CLA	47.508983034790404	0.000531451921811813	1.0934043975033292
t	512	CLA	u	517	CLA	26.74481807752672	0.00011331501353347752	0.0074197243860751
t	512	CLA	u	518	CLA	26.976203532002074	0.004570838291905284	0.31516883366988674
t	512	CLA	u	519	CLA	28.603372580868886	9.563209225750332e-08	9.370646311621065e-06
t	512	CLA	s	503	CLA	44.49789906276475	0.00029609892508261295	0.41127877730480566
t	512	CLA	s	510	CLA	47.973743964798075	0.000816176867972344	1.7801983303331852
t	512	CLA	s	511	CLA	44.28362173535494	1.330087049134562e-05	0.017947389537028385
t	512	CLA	s	512	CLA	44.032642596146744	0.0006546236400815628	0.8536947596239357
t	512	CLA	s	516	CLA	45.804407397105315	0.00015767925203693554	0.26054371019484646
t	512	CLA	M	1108	CLA	44.919557488915686	0.0005225520701389295	0.7680771018152067
t	512	CLA	M	1110	CLA	42.7867001298301	0.000535609910876921	0.5879816794275595
t	512	CLA	M	1112	CLA	47.862660979097264	4.691159286099615e-06	0.010090754711267627
t	512	CLA	M	1113	CLA	43.85171610096923	0.0001988806897484258	0.2530315115588378
t	512	CLA	M	1114	CLA	43.46146799177408	5.95240088431815e-05	0.07177628067402293
t	512	CLA	M	1118	CLA	43.64956771836351	0.00041995228867955446	0.519687252836545
t	512	CLA	Q	1103	CLA	41.933515974695	0.0025292859191356157	2.460526369058229
t	512	CLA	h	518	CLA	47.84118163256421	1.3947465263631113e-05	0.029920517778722268
t	512	CLA	h	519	CLA	45.49657745369426	4.3487285191203355e-05	0.06900762660337016
t	512	CLA	i	502	CLA	43.34386420244509	0.00034309093625667397	0.40704032546724006
t	512	CLA	i	504	CLA	39.811489007571694	0.0005397600006451895	0.38451532556936147
t	512	CLA	i	508	CLA	33.941810632315985	0.01184600053308239	3.240740183618249
t	512	CLA	i	510	CLA	39.0413401537396	7.715466569990934e-05	0.04888469680565216
t	512	CLA	i	511	CLA	38.5027296434941	0.00026625245636369084	0.15520480828860558
t	512	CLA	i	518	CLA	28.11144759701993	0.005240643442844746	0.46274986760020476
t	512	CLA	i	519	CLA	29.57915316570101	0.014094598192662176	1.6889995995483142
t	512	CLA	j	502	CLA	42.15098962064826	0.001974639651528027	1.981513045281046
t	512	CLA	j	504	CLA	34.61519039381407	0.001566711369724255	0.48222727760740974
t	512	CLA	j	508	CLA	36.30201566029076	2.1053819696738203e-05	0.008621399456072511
t	512	CLA	j	510	CLA	34.726972154220384	0.008751306678176158	2.746229612981473
t	512	CLA	j	511	CLA	30.267676653486294	0.0010261632253038284	0.1411735680036639
t	512	CLA	j	518	CLA	40.58541635858869	3.3582469228439434e-06	0.002685314080976304
t	512	CLA	j	519	CLA	44.445321834811814	0.00017952059837081358	0.2475899709005029
t	516	CLA	t	501	CLA	24.106527373307	0.012157353179783784	0.426883513930778
t	516	CLA	t	502	CLA	28.33350641907916	0.00652623254014418	0.6041251531958299
t	516	CLA	t	503	CLA	21.929998860009118	0.007210919556128314	0.14351084939746153
t	516	CLA	t	504	CLA	37.355152040916686	0.00029543496499303466	0.14362411748476492
t	516	CLA	t	506	CLA	17.36133577810185	0.05155710506858469	0.25260955474697083
t	516	CLA	t	508	CLA	30.67535704763679	0.002000682709803206	0.29824859543741805
t	516	CLA	t	510	CLA	27.82599263278852	0.0018385581381709362	0.15270167187063335
t	516	CLA	t	511	CLA	29.821075332724018	0.004501027611178898	0.5663878204249562
t	516	CLA	t	512	CLA	10.41611223057814	5.880886224715273	1.3438138439009837
t	516	CLA	t	517	CLA	28.425086912795894	0.002571794063371708	0.24272215911558057
t	516	CLA	t	518	CLA	40.12253741975947	4.839944040657054e-05	0.036127101111320156
t	516	CLA	t	519	CLA	45.921494792743836	0.00021721419472632363	0.3644573645006095
t	516	CLA	u	501	CLA	41.673572896981135	0.0021522754945621247	2.0170873656149446
t	516	CLA	u	502	CLA	44.919037077835945	0.000803699354447346	1.1812414440387151
t	516	CLA	u	506	CLA	30.585278435875015	0.00270682954263067	0.3964587144046662
t	516	CLA	u	508	CLA	41.2515755335478	6.616004118409508e-05	0.05833127086979428
t	516	CLA	u	510	CLA	47.875796703553654	0.0008588826059581625	1.8505137741145938
t	516	CLA	u	512	CLA	46.33019129034543	0.0001561757902124505	0.2763507844678918
t	516	CLA	u	516	CLA	47.407759333256834	0.0003147987498368907	0.6394285233772906
t	516	CLA	u	517	CLA	27.95125210075569	0.019503536955806908	1.664115289277422
t	516	CLA	u	518	CLA	35.57386783862558	0.005086125161241034	1.844318813902013
t	516	CLA	u	519	CLA	37.24312931266653	0.0021549989624812644	1.028931551470705
t	516	CLA	s	503	CLA	48.715042902577856	0.0006181624225613327	1.4782352934929486
t	516	CLA	s	512	CLA	47.35341873613771	0.0005504086361681397	1.1103392761851498
t	516	CLA	s	516	CLA	46.83813695056624	0.000209306994425584	0.39540653583140933
t	516	CLA	h	518	CLA	43.7082043328252	7.596648049027067e-05	0.09476811099835082
t	516	CLA	h	519	CLA	41.99197716231042	0.001357674450089905	1.3318521501274465
t	516	CLA	i	502	CLA	35.53783293899618	0.0017019274280541436	0.6134075479391213
t	516	CLA	i	504	CLA	34.40785754736849	0.0022562046784811475	0.669864116810596
t	516	CLA	i	508	CLA	24.823154614190347	1.5463208423922395e-05	0.0006472974160523714
t	516	CLA	i	510	CLA	31.460690694897348	0.005981730880325785	1.037764517833493
t	516	CLA	i	511	CLA	31.609164019315664	0.0028497434272558297	0.5085647449435449
t	516	CLA	i	518	CLA	18.183018946258606	0.009292359411568881	0.06008753337024437
t	516	CLA	i	519	CLA	21.744166758006642	0.05458233766677712	1.0322174143817044
t	516	CLA	j	502	CLA	35.10174266329238	0.008611795412423235	2.8822271284640233
t	516	CLA	j	504	CLA	28.833438504625146	0.0009370376330185283	0.09633810159582325
t	516	CLA	j	508	CLA	29.676461059230064	0.0008639846649937241	0.10559445724922004
t	516	CLA	j	510	CLA	26.774345724965904	0.051234280458566143	3.377040527096233
t	516	CLA	j	511	CLA	21.312829375753953	0.003500563286387521	0.05870120440569257
t	516	CLA	j	518	CLA	36.76656362783991	0.0004815350589514057	0.21281811167453146
t	516	CLA	j	519	CLA	41.82103017621638	7.501447462488277e-05	0.07180850101929463
t	517	CLA	t	501	CLA	14.140271213806301	0.5409789697462303	0.7737296657973946
t	517	CLA	t	502	CLA	20.652348970516616	0.00015714219254043206	0.0021815841380499997
t	517	CLA	t	503	CLA	24.888358242359008	0.007073645285418281	0.3008037206548445
t	517	CLA	t	504	CLA	30.962908229040764	0.0010431700939472616	0.16446293297727788
t	517	CLA	t	506	CLA	13.684664190253299	0.10537547266168387	0.12382457136891657
t	517	CLA	t	508	CLA	26.885677822959938	0.0016441621770227675	0.11110485154327326
t	517	CLA	t	510	CLA	27.05920756415458	0.005668695726587717	0.3981401907167027
t	517	CLA	t	511	CLA	35.962285661509355	3.767008793048028e-06	0.0014579505108672003
t	517	CLA	t	512	CLA	26.115537788833667	0.009540461977684564	0.541533934110575
t	517	CLA	t	516	CLA	28.425086912795894	0.002571794063371708	0.24272215911558057
t	517	CLA	t	518	CLA	25.582475583883568	0.010674110714340096	0.5353644664678189
t	517	CLA	t	519	CLA	25.918257850403442	0.029690744468707606	1.6103428670970377
t	517	CLA	u	517	CLA	45.03637003578328	0.00012385668758639192	0.18491075146022168
t	517	CLA	u	518	CLA	45.30126129590653	4.0774101922185663e-05	0.06305341276165734
t	517	CLA	u	519	CLA	41.00160715142762	0.0006525396212282879	0.5547209875105857
t	517	CLA	s	501	CLA	31.922459757982303	0.001130791881567916	0.21410322075354585
t	517	CLA	s	502	CLA	32.33017740440037	0.001990365270708492	0.40667150324254225
t	517	CLA	s	503	CLA	21.629262839958283	0.006024335924495728	0.11036259907992976
t	517	CLA	s	504	CLA	32.902653175693885	8.617727342780045e-05	0.01956323611760222
t	517	CLA	s	506	CLA	40.33479944167321	0.0018747735435066767	1.4444105663461895
t	517	CLA	s	508	CLA	41.31156833140083	0.0023949856179944972	2.1300776482665174
t	517	CLA	s	510	CLA	31.683639973967633	0.0013555436507730727	0.24535016530703552
t	517	CLA	s	511	CLA	34.53093140939007	0.007046084275278907	2.13727310052284
t	517	CLA	s	512	CLA	26.714026428077066	0.00022562034020021004	0.014671576655767165
t	517	CLA	s	516	CLA	28.015648430832364	0.01713896874745283	1.482692836405018
t	517	CLA	s	517	CLA	44.648698760434215	0.00017427206932558878	0.2470262216946004
t	517	CLA	M	1113	CLA	46.325805972481476	7.334663872674738e-06	0.012971211747734687
t	517	CLA	M	1118	CLA	49.35639537081289	0.00035267700313251467	0.9122212364045929
t	517	CLA	Q	1103	CLA	39.562255218832	0.00035011255391718347	0.24019079233619786
t	517	CLA	i	508	CLA	49.39858602227395	3.6820666640501508e-06	0.009572848467071883
t	517	CLA	i	518	CLA	37.89050469444817	0.002191122569532971	1.160142781453679
t	517	CLA	i	519	CLA	32.44964144640124	0.006081251684677344	1.2703249324777812
t	517	CLA	j	502	CLA	32.39494935942947	0.005595417394998199	1.1570676475488884
t	517	CLA	j	504	CLA	25.914016940644302	0.002673801051051504	0.14487716845521628
t	517	CLA	j	508	CLA	30.037831130093238	0.0023764110248001816	0.31231685056977415
t	517	CLA	j	510	CLA	30.291538769101837	0.00013609667069034153	0.01881212880559522
t	517	CLA	j	511	CLA	33.73919421088774	0.0035296641680055627	0.9315454583458613
t	517	CLA	j	518	CLA	25.45302141200531	0.006285594303563567	0.30580517694773574
t	517	CLA	j	519	CLA	23.528242114531242	3.877065789390433e-10	1.1767995228858164e-08
t	517	CLA	k	502	CLA	43.645741017881704	1.1323669783335483e-06	0.0014005572108517668
t	517	CLA	k	504	CLA	34.07044293812454	0.0009482658044326605	0.2653745053197451
t	517	CLA	k	508	CLA	45.553466662812845	0.0005340414962480302	0.853819423687779
t	517	CLA	k	510	CLA	39.02447310342576	0.00041030952458532616	0.25929629805350485
t	517	CLA	k	511	CLA	37.32903461114419	0.0014502478918422127	0.7020777723361611
t	518	CLA	t	501	CLA	29.194092090695303	0.0011571917780489242	0.12818511895743295
t	518	CLA	t	502	CLA	20.955708792593935	0.009028630568066505	0.1368038881982136
t	518	CLA	t	503	CLA	31.76797867350076	0.003060452702759178	0.562840832606815
t	518	CLA	t	504	CLA	25.46423792301667	0.011782669328911938	0.5747648752981798
t	518	CLA	t	506	CLA	28.67604311964953	0.001957238216567761	0.19472488914022404
t	518	CLA	t	508	CLA	13.030473859380546	0.34069286875808996	0.2983916931598487
t	518	CLA	t	510	CLA	20.121011430840145	0.00045370908073022074	0.005386897944411052
t	518	CLA	t	511	CLA	24.93839599894108	0.0028054547230506243	0.12074712385274369
t	518	CLA	t	512	CLA	31.643875947803856	0.0012676206620471505	0.22771402453704034
t	518	CLA	t	516	CLA	40.12253741975947	4.839944040657054e-05	0.036127101111320156
t	518	CLA	t	517	CLA	25.582475583883568	0.010674110714340098	0.535364466467819
t	518	CLA	t	519	CLA	10.621297707907434	0.0010833220612955718	0.00027828225186547935
t	518	CLA	u	508	CLA	49.933867675156115	2.0141474220693565e-07	0.0005586308565721668
t	518	CLA	u	518	CLA	37.6925430025622	0.001955822889768331	1.0035166627332959
t	518	CLA	u	519	CLA	34.71834417134552	0.0022371137324446056	0.7009782098749279
t	518	CLA	s	501	CLA	35.684477325582314	0.000530295573542811	0.19590993996101783
t	518	CLA	s	502	CLA	26.90360775063448	0.00751240213676266	0.5096879799918597
t	518	CLA	s	503	CLA	24.903996827818627	0.006844352422285438	0.2921521639505792
t	518	CLA	s	504	CLA	22.79520605302789	0.06772998997257484	1.7002178626995577
t	518	CLA	s	506	CLA	41.57332867356186	0.00014206698543274307	0.13123340204009978
t	518	CLA	s	508	CLA	27.571739970484277	0.002171238923030095	0.17066917512819202
t	518	CLA	s	510	CLA	19.997825306767737	1.8529816314099678e-06	2.120460394477109e-05
t	518	CLA	s	511	CLA	16.990963392344778	0.005766589701667128	0.024825014268470447
t	518	CLA	s	512	CLA	27.19708089115444	0.004842676450334333	0.3506562962446394
t	518	CLA	s	516	CLA	35.619703592253515	0.005469124515187706	1.998582350123413
t	518	CLA	s	517	CLA	45.48834510069585	1.7353114987100745e-05	0.02750683974064138
t	518	CLA	s	518	CLA	37.953569226095226	0.0018790864579321185	1.0049048367497135
t	518	CLA	s	519	CLA	43.68652891910732	7.655265267525494e-05	0.09521555673966112
t	518	CLA	M	1108	CLA	42.34498596055974	0.00042340434851215647	0.43674677117199623
t	518	CLA	M	1110	CLA	32.98805694490058	0.002805681147719716	0.646905967112515
t	518	CLA	M	1112	CLA	41.90578371776381	3.6817637863437745e-05	0.03567484990098202
t	518	CLA	M	1113	CLA	32.147110258933104	0.0032970290952036544	0.6510837376764651
t	518	CLA	M	1114	CLA	42.129737395336335	6.341003205340156e-05	0.06343850134903051
t	518	CLA	M	1118	CLA	27.32331006668118	0.020557899925669466	1.5305271591935699
t	518	CLA	H	1212	CLA	42.9114982376519	0.0005447805066732424	0.6085917446212246
t	518	CLA	H	1213	CLA	48.44902093954017	0.0006053985559207905	1.4009216329367729
t	518	CLA	H	1217	CLA	40.0959180964846	0.0011037059511038191	0.8205721763480812
t	518	CLA	H	1218	CLA	48.13892983854129	1.674248495196224e-05	0.03727871512092709
t	518	CLA	Q	1103	CLA	18.124998731034452	0.006691848395959891	0.04244987659922247
t	518	CLA	j	518	CLA	45.91906342686006	5.999854311539885e-07	0.001006378300163679
t	518	CLA	j	519	CLA	45.67053934430817	0.00022409510631648174	0.363841006885467
t	519	CLA	t	501	CLA	29.373223690974058	0.014263090195987893	1.6390255896827062
t	519	CLA	t	502	CLA	22.33686607382511	0.034528275038498264	0.7673098156173347
t	519	CLA	t	503	CLA	33.87653308707961	0.0028468359149996223	0.769872161855409
t	519	CLA	t	504	CLA	24.839507483039995	0.028295105576952678	1.1891362838756285
t	519	CLA	t	506	CLA	33.53335211397752	0.005156335338351296	1.3117932704488144
t	519	CLA	t	508	CLA	22.047378755761397	0.017512922998465075	0.3598842542363238
t	519	CLA	t	510	CLA	25.194826175228904	0.03218787189480759	1.4730683289880928
t	519	CLA	t	511	CLA	32.85670948223513	0.003178556220417597	0.7155446412109653
t	519	CLA	t	512	CLA	38.00687992982323	0.0007358163106219083	0.3968305996305538
t	519	CLA	t	516	CLA	45.921494792743836	0.00021721419472632363	0.3644573645006095
t	519	CLA	t	517	CLA	25.918257850403442	0.029690744468707606	1.6103428670970377
t	519	CLA	t	518	CLA	10.621297707907434	0.0010833220612955718	0.00027828225186547935
t	519	CLA	u	518	CLA	42.604660977409495	9.122656329832777e-05	0.09761721806116797
t	519	CLA	u	519	CLA	37.05076265072017	0.000813271068073531	0.37642691084516533
t	519	CLA	s	501	CLA	30.533109422395885	0.006942060381400211	1.0064148147667373
t	519	CLA	s	502	CLA	21.44055440048135	0.005874266398273598	0.10210150254991676
t	519	CLA	s	503	CLA	20.495716552489718	0.00038708687714238805	0.005133924952369265
t	519	CLA	s	504	CLA	14.050461415910869	0.4225783259032893	0.5817188915370529
t	519	CLA	s	506	CLA	40.84580431329517	0.00018177922267314714	0.15103979440792448
t	519	CLA	s	508	CLA	27.529367991292506	0.0046898348872561665	0.3652560594735242
t	519	CLA	s	510	CLA	17.757702779357466	0.04572187355971679	0.2565116793952542
t	519	CLA	s	511	CLA	21.11920580893137	0.004201920267993224	0.06670766386554958
t	519	CLA	s	512	CLA	29.035034802803303	2.575495642951939e-06	0.000276094245379491
t	519	CLA	s	516	CLA	37.66515489149088	0.0013917711065459964	0.7109986763941109
t	519	CLA	s	517	CLA	41.47837331670567	0.0006475213871365367	0.5899929787866692
t	519	CLA	s	518	CLA	35.04956861360781	0.0017931936817449853	0.5948201773196494
t	519	CLA	s	519	CLA	38.31764233352569	0.0009879543971572891	0.5594895816974246
t	519	CLA	M	1108	CLA	47.26205815450698	0.00044569011991940004	0.8887328185202089
t	519	CLA	M	1110	CLA	37.67973680905961	0.0020126505889590633	1.030571143819904
t	519	CLA	M	1112	CLA	41.55238628526643	0.0005708860475912688	0.5257601632097397
t	519	CLA	M	1113	CLA	30.327822358356045	0.0004458745663526237	0.06207582429218986
t	519	CLA	M	1114	CLA	41.88127058722073	0.000777615075636076	0.7508379129974012
t	519	CLA	M	1118	CLA	30.650916886775185	0.008259931590576492	1.2254615880750224
t	519	CLA	H	1212	CLA	36.91070367793063	0.0006651336764017648	0.3009437412153863
t	519	CLA	H	1213	CLA	41.96273133388723	0.0025218393618093122	2.463555436291718
t	519	CLA	H	1217	CLA	38.0654813315161	0.0048165464005125985	2.621718946028617
t	519	CLA	H	1218	CLA	46.246019601691124	0.0009368340535658077	1.6397258827472363
t	519	CLA	Q	1103	CLA	17.125246100421442	0.11632494785463804	0.524996277324604
t	519	CLA	j	518	CLA	47.98492155875635	0.00110045010775301	2.4035962738659236
t	519	CLA	j	519	CLA	45.24346238960943	0.0018226655701348907	2.797076977934932
t	519	CLA	k	504	CLA	48.6309873434624	0.0009464392342740148	2.2399260849953615
2	501	CLA	1	501	CLA	43.85138587319676	0.001794929206988708	2.2835456286257494
2	501	CLA	1	502	CLA	42.40170890424113	0.00013682937900087063	0.14227937433025642
2	501	CLA	1	503	CLA	32.978063693916305	0.004385151573721288	1.0092481311424095
2	501	CLA	1	504	CLA	39.6930125588875	7.945082592031529e-06	0.0055596213657701996
2	501	CLA	1	510	CLA	41.101689953090755	3.646744413165989e-06	0.0031457617619568188
2	501	CLA	1	511	CLA	42.92539969528533	0.0016697117805214593	1.8689170555262307
2	501	CLA	1	512	CLA	39.73482802278125	0.0002254537432175381	0.15876249158041772
2	501	CLA	1	516	CLA	41.883338226554976	0.0018682131108511784	1.8044156239600428
2	501	CLA	2	502	CLA	12.76710014059575	0.1058325144337073	0.08200401817066925
2	501	CLA	2	503	CLA	12.264431947709571	0.021818109119940962	0.013285079747353217
2	501	CLA	2	504	CLA	21.978713997866176	0.0009662094463050029	0.01948710723580982
2	501	CLA	2	506	CLA	18.449958048732835	0.07716742837322063	0.544588862377054
2	501	CLA	2	508	CLA	26.42752277456213	0.0011432799521627183	0.0696873182810715
2	501	CLA	2	510	CLA	20.75498952059479	0.0038744846469559576	0.05541297722496276
2	501	CLA	2	511	CLA	31.217795646073437	0.0020290511074102847	0.33602285382220043
2	501	CLA	2	512	CLA	20.53288805794253	0.0008384480007042072	0.011241876238132994
2	501	CLA	2	516	CLA	23.98222731524328	0.011508666352212543	0.39176399519298927
2	501	CLA	2	517	CLA	14.132937203568158	0.5977681635581547	0.8522946976227865
2	501	CLA	2	518	CLA	29.20704007598169	0.0009451601607562279	0.10497674839092459
2	501	CLA	2	519	CLA	29.373321518003387	0.014702990553358676	1.6896099648912764
2	501	CLA	3	501	CLA	44.0807462051177	0.0017630529694965147	2.3143093843006612
2	501	CLA	3	502	CLA	45.437434093487234	0.0011779076398208796	1.8546264865827353
2	501	CLA	3	506	CLA	43.1787222367684	5.700216709419614e-05	0.06609559472130354
2	501	CLA	3	508	CLA	46.520410026138	0.0001640712383740067	0.2975473516234989
2	501	CLA	3	517	CLA	32.64693884577846	0.0009555212245123691	0.20699390712242013
2	501	CLA	3	518	CLA	35.56380672818922	0.0003907694653501998	0.1414596237848805
2	501	CLA	3	519	CLA	30.280471726840684	0.007899680360228919	1.0895515130433948
2	501	CLA	A	1105	CLA	46.2184859228426	0.0006705263355180796	1.169425487664985
2	501	CLA	A	1108	CLA	47.65123782232735	0.0002161907403054846	0.45283985044422304
2	501	CLA	A	1112	CLA	43.77721957822357	3.376054038349736e-05	0.042516829129809135
2	501	CLA	A	1113	CLA	48.230394586816324	1.6429324143712414e-07	0.0003700045101651188
2	501	CLA	A	1114	CLA	36.40087194010604	0.00010276096742537275	0.042772174951773705
2	501	CLA	D	1302	CLA	46.91306173124921	0.0004094768789540236	0.7810061970652233
2	501	CLA	V	502	CLA	47.24438714810472	0.0012906405807312242	2.567846530091885
2	501	CLA	V	504	CLA	36.96083962790891	0.0034147631706797133	1.5576647386594595
2	501	CLA	V	508	CLA	49.826832389787754	8.198847499035768e-05	0.2244889205258303
2	501	CLA	V	510	CLA	43.25081780729703	0.0016482332733299446	1.9303988452416478
2	501	CLA	V	511	CLA	42.98675449484414	3.3101581364758994e-06	0.003736965719237651
2	501	CLA	W	502	CLA	34.627799424739656	0.0008575501473223504	0.26452779704164614
2	501	CLA	W	504	CLA	26.712048891839043	0.017266936603489807	1.122330925128064
2	501	CLA	W	508	CLA	34.19361089443466	0.0031974835525504456	0.9144091030602542
2	501	CLA	W	510	CLA	32.727343552448616	0.0013426084176507607	0.2951727953311392
2	501	CLA	W	511	CLA	35.97654198224171	0.00038058165079715814	0.1476477313902108
2	501	CLA	W	518	CLA	31.189179950745757	0.005894771541901064	0.9708522568500088
2	501	CLA	W	519	CLA	28.808973515208777	0.019164172797648652	1.9602849862985048
2	501	CLA	X	504	CLA	48.975834051090935	4.623671932411713e-06	0.011416697274481207
2	501	CLA	X	508	CLA	48.41470014365471	0.00012073857481016151	0.27820949835719067
2	501	CLA	X	518	CLA	37.341423325845525	0.003037923550845713	1.473616503519612
2	501	CLA	X	519	CLA	31.926216452940338	0.006526308301741411	1.2365587019288233
2	502	CLA	1	501	CLA	45.29454891043734	0.0012166162909614453	1.879713629177628
2	502	CLA	1	502	CLA	40.204465498250336	1.6974116084745388e-07	0.0001282612162778674
2	502	CLA	1	503	CLA	33.465261824763914	0.0022036061636154973	0.5538112467786627
2	502	CLA	1	504	CLA	35.296844788167704	8.438534440169583e-05	0.029197439559554863
2	502	CLA	1	508	CLA	46.795146179919165	0.0006350440822060815	1.193084359901759
2	502	CLA	1	510	CLA	36.92603998535452	0.00026936889605599327	0.12218173554885567
2	502	CLA	1	511	CLA	37.01113147419302	0.0015222627357143947	0.7000776596308229
2	502	CLA	1	512	CLA	39.9766338252735	0.00024125013010556248	0.1761843461116933
2	502	CLA	1	516	CLA	44.92720050259086	0.0006810168344799021	1.0020200777740014
2	502	CLA	2	501	CLA	12.76710014059575	0.1058325144337073	0.08200401817066925
2	502	CLA	2	503	CLA	11.474374972084503	0.2515553097081854	0.10272358012109255
2	502	CLA	2	504	CLA	11.150402190055718	5.343035907130102	1.837357715009269
2	502	CLA	2	506	CLA	23.218845492401222	0.05350893821179219	1.5001424214478072
2	502	CLA	2	508	CLA	17.137921169149998	0.0010658818868873134	0.00483192691434581
2	502	CLA	2	510	CLA	9.660793238652793	3.3358976140388483	0.48523471812676744
2	502	CLA	2	511	CLA	21.475197624236205	0.07308434528831996	1.2826548420041144
2	502	CLA	2	512	CLA	20.018387297682054	0.010326892618079328	0.11890677895763405
2	502	CLA	2	516	CLA	28.193445000567056	0.007119187626802869	0.6397079470275406
2	502	CLA	2	517	CLA	20.716151959280495	7.47821799471065e-06	0.00010575845040737119
2	502	CLA	2	518	CLA	20.920945628723395	0.00795969365384871	0.11941163578659426
2	502	CLA	2	519	CLA	22.291912143196715	0.035793074540742945	0.7858603385247609
2	502	CLA	3	501	CLA	42.23010596718884	0.00012784378216549816	0.12974035061037126
2	502	CLA	3	502	CLA	39.97402422824098	5.072194920747084e-07	0.00037027602478646233
2	502	CLA	3	504	CLA	44.16629985633841	0.0008364367243283282	1.1108147097087453
2	502	CLA	3	506	CLA	42.15846697876948	0.0010371380724169801	1.0418564084139028
2	502	CLA	3	508	CLA	38.79113956820552	0.001186001108783508	0.7230074178823169
2	502	CLA	3	510	CLA	43.971133724296855	0.0002242836821920617	0.29004547018956683
2	502	CLA	3	517	CLA	32.73132667644252	0.0022356150647634613	0.4918595508211194
2	502	CLA	3	518	CLA	26.344643345469628	0.008764647638701535	0.5242649592920973
2	502	CLA	3	519	CLA	20.616915433691783	0.008322261532814797	0.11435256921788263
2	502	CLA	A	1105	CLA	34.32461584635726	0.005418142118298182	1.5854294987820379
2	502	CLA	A	1108	CLA	36.0637873773679	0.0003356511532458336	0.13212304574696548
2	502	CLA	A	1109	CLA	39.192589950142334	0.003061770822957002	1.9854497151641701
2	502	CLA	A	1110	CLA	42.49570431231845	0.000923201738138091	0.9728127012119329
2	502	CLA	A	1112	CLA	33.61615209984632	6.845046847122129e-06	0.0017673674607011588
2	502	CLA	A	1113	CLA	39.93736598725562	0.0009052753705133339	0.6572334270726691
2	502	CLA	A	1114	CLA	27.135979731714134	0.0009589738093614015	0.06850814575936623
2	502	CLA	A	1118	CLA	47.667710727493535	0.00032056739247304545	0.6728643906877539
2	502	CLA	D	1302	CLA	36.6164264094682	0.002536435647478968	1.0938103272740953
2	502	CLA	V	504	CLA	46.75481209458553	0.0016921349063287875	3.162680418048346
2	502	CLA	W	502	CLA	46.690357152200065	0.0004015572202316259	0.7443428911012335
2	502	CLA	W	504	CLA	38.56562632708043	9.19179061331839e-06	0.005410842417199891
2	502	CLA	W	508	CLA	43.97710363359551	0.0007997022466030019	1.0350241510826024
2	502	CLA	W	510	CLA	43.48149171774122	2.725701134563896e-05	0.03295848759729821
2	502	CLA	W	511	CLA	44.16351128476991	3.275351166480904e-05	0.04348123502996793
2	502	CLA	W	518	CLA	41.568444498200805	0.002607819950495622	2.407258193076255
2	502	CLA	W	519	CLA	40.1188882323526	0.0033501484732583195	2.4993082390944354
2	502	CLA	X	518	CLA	44.542893597071114	7.263633142680187e-05	0.10150487221693914
2	502	CLA	X	519	CLA	40.88808194327533	0.0007896020761098616	0.6601629409947494
2	503	CLA	1	503	CLA	42.5372627939316	0.00035209673784374843	0.37320003241025174
2	503	CLA	1	504	CLA	46.24708584332637	0.001364975673451292	2.3894259289369786
2	503	CLA	1	510	CLA	47.646876266970516	0.0005966878211997063	1.2491546370612203
2	503	CLA	1	511	CLA	47.27245701251415	0.00027248030781986673	0.5440597584956778
2	503	CLA	1	512	CLA	48.15094945065983	0.00036461619492666325	0.8130692087886906
2	503	CLA	2	501	CLA	12.264431947709571	0.021818109119940962	0.013285079747353217
2	503	CLA	2	502	CLA	11.474374972084503	0.2515553097081854	0.10272358012109255
2	503	CLA	2	504	CLA	17.07802137251267	0.2802855201475196	1.2441948752797447
2	503	CLA	2	506	CLA	24.206822571333056	0.0007415145519424811	0.026693703340797504
2	503	CLA	2	508	CLA	24.626506593506093	0.014166778716409848	0.5653929576031399
2	503	CLA	2	510	CLA	15.166791519632593	0.2914317922313304	0.6346900049237052
2	503	CLA	2	511	CLA	24.178001943915895	0.024618608223234466	0.8799305087019151
2	503	CLA	2	512	CLA	16.1073817549594	0.16844800272365176	0.5263540957682603
2	503	CLA	2	516	CLA	22.037455933024567	0.00773120495933971	0.15844493392618447
2	503	CLA	2	517	CLA	25.024605271612167	0.0065007059329851265	0.2856448281422835
2	503	CLA	2	518	CLA	31.63706568251865	0.003504561596936112	0.6287432045338874
2	503	CLA	2	519	CLA	33.68066463120939	0.0029579408309146167	0.7725664244291436
2	503	CLA	3	501	CLA	32.99849240495695	0.00489113346883708	1.129890966531885
2	503	CLA	3	502	CLA	33.45858511652876	0.0025012015292357275	0.6278509353838211
2	503	CLA	3	503	CLA	42.66753736741791	0.0003175879244387959	0.34285609601817396
2	503	CLA	3	504	CLA	39.80610955619755	2.3293015114430384e-06	0.0016580076951035834
2	503	CLA	3	506	CLA	32.497210049479634	0.0015897943415575102	0.3350270256368181
2	503	CLA	3	508	CLA	34.62032937451639	0.0021073360976640236	0.6492073207469942
2	503	CLA	3	510	CLA	38.69513359584122	0.0004665224476117959	0.2802031915038356
2	503	CLA	3	511	CLA	46.7672680514909	5.633135754083998e-05	0.10545438736752522
2	503	CLA	3	512	CLA	44.596121456916	0.00021048154929022238	0.29625043651147065
2	503	CLA	3	516	CLA	49.0605058779463	0.0006246096913624347	1.558343810058145
2	503	CLA	3	517	CLA	22.092982483132516	0.014747100025133181	0.306828109982927
2	503	CLA	3	518	CLA	24.366974494179598	0.01117237861665484	0.4184250982640013
2	503	CLA	3	519	CLA	19.936412992311325	3.699507050701724e-05	0.00041561232598447015
2	503	CLA	A	1105	CLA	39.90006629067177	0.002261832429993692	1.6329186891879308
2	503	CLA	A	1108	CLA	45.63036520783062	0.0003771716478901341	0.6091512463629126
2	503	CLA	A	1109	CLA	45.593077917596204	0.0006705648864249558	1.0776970852332897
2	503	CLA	A	1112	CLA	43.930691105421964	0.0008178063908593397	1.0517708808194086
2	503	CLA	A	1114	CLA	37.5813664067713	0.0015778861099876567	0.7953778293972955
2	503	CLA	D	1302	CLA	37.22482308890133	0.00219868120576214	1.046695961174548
2	503	CLA	V	504	CLA	48.948885676795534	4.288032222564859e-05	0.10553033747636614
2	503	CLA	W	502	CLA	40.257673926842806	0.0036294836435987006	2.7643901742863317
2	503	CLA	W	504	CLA	31.14932671824545	0.009167616562172718	1.49834165710121
2	503	CLA	W	508	CLA	39.27783386338915	2.8107942729848246e-08	1.8466162909332396e-05
2	503	CLA	W	510	CLA	36.4725576152811	0.004968381692675571	2.0925444714343193
2	503	CLA	W	511	CLA	37.00774035252625	0.0001797616923365306	0.0826256688568027
2	503	CLA	W	518	CLA	39.851174650190664	0.0002165491687039565	0.1551907076369821
2	503	CLA	W	519	CLA	39.5329669516468	0.00021077778649654074	0.14396062564572149
2	503	CLA	X	502	CLA	47.081629039361005	0.00022386538375648653	0.43627292390376643
2	503	CLA	X	504	CLA	42.35529357707253	0.0002650501897442664	0.2738020698706522
2	503	CLA	X	508	CLA	42.85918451160732	0.0017151880315515336	1.90211857889688
2	503	CLA	X	510	CLA	45.988843614511566	3.323608027471309e-07	0.0005625837263782471
2	503	CLA	X	511	CLA	48.65014623821805	1.5159034772117768e-07	0.00035961589488361706
2	503	CLA	X	518	CLA	34.271821705301875	0.007684403232249835	2.227900107333074
2	503	CLA	X	519	CLA	30.679989341588755	0.02478853607483282	3.6986610652130256
2	503	CLA	Y	519	CLA	49.959426307754974	0.00044165844122286623	1.2287219621039256
2	504	CLA	1	502	CLA	44.55652718738297	0.0007031943350055066	0.9844775023674879
2	504	CLA	1	503	CLA	39.957109204746004	7.421168872680794e-07	0.0005403798015259871
2	504	CLA	1	504	CLA	37.14031686725355	0.0015262292934695237	0.7167304281423801
2	504	CLA	1	510	CLA	41.36090845230551	0.0005090288372258804	0.45597940796957587
2	504	CLA	1	511	CLA	41.71865024182828	0.001488783914651319	1.4043507510371582
2	504	CLA	1	512	CLA	48.16024560776241	5.302673812797452e-05	0.11838304347487895
2	504	CLA	2	501	CLA	21.978713997866176	0.0009662094463050029	0.01948710723580982
2	504	CLA	2	502	CLA	11.150402190055718	5.343035907130106	1.8373577150092704
2	504	CLA	2	503	CLA	17.07802137251267	0.2802855201475196	1.2441948752797447
2	504	CLA	2	506	CLA	34.30195331172846	0.008968585960689949	2.613963467147704
2	504	CLA	2	508	CLA	22.44781862453452	0.02399466431474335	0.5493156548670572
2	504	CLA	2	510	CLA	13.550796471056563	0.6920643023632354	0.766651186370139
2	504	CLA	2	511	CLA	23.539520513383447	0.006606128050973582	0.20109213769942047
2	504	CLA	2	512	CLA	28.358807115250766	0.006009081227483749	0.5592400381161807
2	504	CLA	2	516	CLA	37.16750330597952	0.0002077579211046792	0.09799419574961467
2	504	CLA	2	517	CLA	30.960782370605546	0.0006700220034143481	0.10559006437288028
2	504	CLA	2	518	CLA	25.152736212984827	0.00932589353839216	0.42253656779716026
2	504	CLA	2	519	CLA	24.580665369350744	0.03136791982523893	1.2379695316443702
2	504	CLA	3	501	CLA	39.53052426922772	2.6735877489485842e-05	0.01825375920061505
2	504	CLA	3	502	CLA	34.9796416791253	0.00036929139449480363	0.12103856201122512
2	504	CLA	3	503	CLA	46.039287798574854	0.0012585725302446786	2.144431897358484
2	504	CLA	3	504	CLA	36.63790176852383	0.0012971404276626358	0.5613490450921672
2	504	CLA	3	506	CLA	43.3660618571712	0.0008692627626916071	1.034459316115282
2	504	CLA	3	508	CLA	35.558435989227675	0.0002801389310677805	0.10131921129614227
2	504	CLA	3	510	CLA	38.98494619721822	8.525767560894946e-05	0.053552229107683605
2	504	CLA	3	511	CLA	46.598297404519	0.0002161507382639028	0.39594917821913705
2	504	CLA	3	517	CLA	33.58307533565084	3.176188086674918e-11	8.15251157791782e-09
2	504	CLA	3	518	CLA	22.877656698184776	0.06092204303276948	1.5628097816660749
2	504	CLA	3	519	CLA	13.969105375792669	0.46410899020071555	0.6170125129191552
2	504	CLA	4	519	CLA	49.26739518180357	0.0006238270559751872	1.59618874398347
2	504	CLA	A	1105	CLA	24.32752498714165	0.06729635578942902	2.4959825255260175
2	504	CLA	A	1108	CLA	34.03418706242298	0.001838443365872841	0.5112166318547999
2	504	CLA	A	1109	CLA	35.17668617138343	0.000511041757712954	0.1732400750474028
2	504	CLA	A	1110	CLA	41.132138261947915	8.92521689005624e-05	0.07733372506980839
2	504	CLA	A	1112	CLA	28.163352730099454	0.0017943908728744525	0.16020851990494994
2	504	CLA	A	1113	CLA	36.93385692017556	2.015936931765261e-06	0.0009155611275255004
2	504	CLA	A	1114	CLA	22.6627806105076	0.015116548814361853	0.36643272130243404
2	504	CLA	A	1118	CLA	46.281396143590996	0.00013391455174318747	0.23546638212829243
2	504	CLA	C	1301	CLA	42.55666709224304	0.0004922222244327924	0.5231536942024076
2	504	CLA	D	1302	CLA	26.945392667393097	0.03749331455535209	2.567576345822865
2	504	CLA	D	1303	CLA	48.88684287208578	0.0005453075506827432	1.331851759045126
2	504	CLA	W	504	CLA	46.3107355696279	4.759861599808559e-08	8.401306504837258e-05
2	504	CLA	X	519	CLA	47.216186461848004	0.0004496033386837572	0.8913276942766456
2	506	CLA	1	501	CLA	42.57325539584682	9.414575520941814e-05	0.10029616649417075
2	506	CLA	1	502	CLA	41.88021196221435	0.001044925255848212	1.008790263900044
2	506	CLA	1	503	CLA	32.15724442485705	0.0018987225794864107	0.37566168729937893
2	506	CLA	1	504	CLA	43.19602919250797	0.0010031816343760882	1.1660172044016202
2	506	CLA	1	506	CLA	46.35619486109706	8.27370986845052e-05	0.14689580578874042
2	506	CLA	1	508	CLA	46.32050381850354	2.467408483568952e-05	0.04360568669719969
2	506	CLA	1	510	CLA	38.5685499986712	0.0014138060647871805	0.8326301637450642
2	506	CLA	1	511	CLA	37.035509919535336	0.00018622821731009538	0.08598404795840436
2	506	CLA	1	512	CLA	30.672199953704006	0.0068385463241462	1.0188160620817968
2	506	CLA	1	516	CLA	30.73036571536369	0.0025037933472842697	0.3772830403133363
2	506	CLA	2	501	CLA	18.449958048732835	0.07716742837322063	0.544588862377054
2	506	CLA	2	502	CLA	23.218845492401222	0.05350893821179219	1.5001424214478072
2	506	CLA	2	503	CLA	24.206822571333056	0.0007415145519424811	0.026693703340797504
2	506	CLA	2	504	CLA	34.30195331172846	0.008968585960689956	2.6139634671477054
2	506	CLA	2	508	CLA	24.004182135619608	0.07504932478934649	2.568802405487617
2	506	CLA	2	510	CLA	25.38504610986556	0.06048770624714349	2.8959915157057834
2	506	CLA	2	511	CLA	30.555625161334877	0.011934827411416962	1.7379033285657732
2	506	CLA	2	512	CLA	16.780714764276265	0.03367310486524081	0.13452664917962784
2	506	CLA	2	516	CLA	17.45604729026593	0.03258681020196733	0.16496041462114586
2	506	CLA	2	517	CLA	13.73537964528103	0.044028495693519756	0.0528981256381886
2	506	CLA	2	518	CLA	28.407948781987077	0.0011401698092462064	0.10721886965325067
2	506	CLA	2	519	CLA	33.28201371612001	0.004485319922187184	1.0907203757781019
2	506	CLA	3	506	CLA	46.98067643191186	9.591739119247568e-05	0.18453356872168092
2	506	CLA	3	517	CLA	40.962450414983714	0.0018422202297439733	1.5571109140359318
2	506	CLA	3	518	CLA	41.37557241900102	0.00014346804905984115	0.12878987249292506
2	506	CLA	3	519	CLA	40.361608689446456	0.00014020988450747453	0.1084555713317219
2	506	CLA	A	1108	CLA	47.84594559625716	0.0006564979886335317	1.409180685989744
2	506	CLA	A	1114	CLA	45.1764313995694	0.00022346870398692794	0.339899614052499
2	506	CLA	V	502	CLA	41.99682441566268	0.001635439293433142	1.605445520589436
2	506	CLA	V	504	CLA	34.667645232983475	0.0005595406732212316	0.1737961503231022
2	506	CLA	V	508	CLA	38.7135440640611	5.023307465427417e-06	0.003025727251273894
2	506	CLA	V	510	CLA	34.781622633224	0.009404588938908266	2.9792111224943167
2	506	CLA	V	511	CLA	29.910308022486177	0.0016147561697789782	0.20686865713244024
2	506	CLA	V	518	CLA	45.61276213955914	2.573456681404408e-05	0.041466513900322084
2	506	CLA	V	519	CLA	48.382799143910646	7.038136374173297e-05	0.16153478208665747
2	506	CLA	W	502	CLA	34.39241522487189	0.000111019239323482	0.03287280243330622
2	506	CLA	W	504	CLA	31.688110893519678	0.005010319938624271	0.907624026631422
2	506	CLA	W	508	CLA	24.842455393942032	0.05446385600489962	2.290540249547179
2	506	CLA	W	510	CLA	29.56416371217017	0.000981276161030409	0.1172322955516041
2	506	CLA	W	511	CLA	28.638473929314028	0.0008846116908477297	0.087320122266225
2	506	CLA	W	518	CLA	22.06313318638131	0.0019743278353973465	0.04074598473278443
2	506	CLA	W	519	CLA	25.404730957048145	0.010845458001509552	0.521672479484175
2	506	CLA	X	508	CLA	48.488557804908986	8.204986634034484e-05	0.19079891911477503
2	506	CLA	X	518	CLA	37.72601903196256	0.000965259634699206	0.49791183796137617
2	506	CLA	X	519	CLA	36.434766103270086	0.0011784482241575976	0.4932519957669312
2	508	CLA	1	501	CLA	46.27144107330134	0.0001282470998703739	0.22521024060816625
2	508	CLA	1	502	CLA	38.817674453784576	0.0012618773137098936	0.7724255719203196
2	508	CLA	1	503	CLA	34.53220897944408	0.0023366032180995844	0.7089140161274116
2	508	CLA	1	504	CLA	35.769246651278515	0.0003085570750854278	0.11562631879186733
2	508	CLA	1	508	CLA	38.75142110942514	0.00013597987411525841	0.08238779260400884
2	508	CLA	1	510	CLA	31.96765654532717	0.008157827194053256	1.557764256836337
2	508	CLA	1	511	CLA	26.637818585612457	0.001619373079729214	0.10351452323338627
2	508	CLA	1	512	CLA	34.78375342023916	0.002936683988484358	0.9306326977193617
2	508	CLA	1	516	CLA	41.23756735065732	4.4786229648890285e-05	0.039406254647105225
2	508	CLA	2	501	CLA	26.42752277456213	0.0011432799521627194	0.06968731828107157
2	508	CLA	2	502	CLA	17.137921169149998	0.0010658818868873134	0.00483192691434581
[truncated: 16,267 more rows]
