# Supplementary material for: Structural basis for the assembly and energy transfer between the cyanobacterial PSI core and the double-layered IsiA proteins
Source: Nat Commun. 2025 Dec 20;17:592. doi: 10.1038/s41467-025-67295-2 (PMC12808642; doi:10.1038/s41467-025-67295-2)
Supplement: Supplementary file 4 — Source Data [file 41467_2025_67295_MOESM4_ESM.zip › source data_uncropped gel.xlsx]

## Sheet: Figure S1a
	Fig. S1a Uncropped gel

## Sheet: Figure S3a
			Fig. S3a Uncropped gel
