# Supplementary material for: Structural basis for the assembly and energy transfer between the cyanobacterial PSI core and the double-layered IsiA proteins
Source: Nat Commun. 2025 Dec 20;17:592. doi: 10.1038/s41467-025-67295-2 (PMC12808642; doi:10.1038/s41467-025-67295-2)
Supplement: Supplementary file 4 — Source Data [file 41467_2025_67295_MOESM4_ESM.zip › FRET-rate-monomer-output.csv]

Dprotein	Dmol	DChl	Aprotein	Amol	AChl	R	FRETrate	Kfs
3	501	CLA	3	502	CLA	12.77764317	0.115271593	0.089761326
3	501	CLA	3	503	CLA	12.64163799	0.04094732	0.029902535
3	501	CLA	3	504	CLA	21.51925422	0.000610231	0.010842263
3	501	CLA	3	505	CLA	23.21312762	0.004867749	0.136267582
3	501	CLA	3	506	CLA	18.40966235	0.069679036	0.485332644
3	501	CLA	3	507	CLA	18.24833332	0.074318085	0.491016594
3	501	CLA	3	508	CLA	26.3257953	0.001094882	0.065210684
3	501	CLA	3	509	CLA	21.97888352	0.038518063	0.776891968
3	501	CLA	3	510	CLA	20.53232111	0.004541187	0.060877968
3	501	CLA	3	511	CLA	30.85012626	0.001923483	0.296682891
3	501	CLA	3	512	CLA	20.30962754	0.001181496	0.014835645
3	501	CLA	3	513	CLA	27.57864772	0.000248573	0.019568362
3	501	CLA	3	516	CLA	23.42812575	0.014508357	0.429245675
3	501	CLA	3	517	CLA	14.31204929	0.561805458	0.863891745
3	501	CLA	3	518	CLA	29.41100063	0.00078864	0.091327171
3	501	CLA	3	519	CLA	29.56561694	0.012798708	1.529502707
3	501	CLA	4	501	CLA	45.79413654	0.001046361	1.72664566
3	501	CLA	4	502	CLA	45.6925518	0.00102941	1.676189463
3	501	CLA	4	505	CLA	34.43262581	0.002323202	0.692739914
3	501	CLA	4	506	CLA	45.61083452	7.62E-05	0.122716823
3	501	CLA	4	507	CLA	45.21631432	0.000875705	1.339032198
3	501	CLA	4	508	CLA	46.29390332	9.53E-05	0.167878476
3	501	CLA	4	517	CLA	35.41219769	0.000875755	0.309002619
3	501	CLA	4	518	CLA	34.96161697	0.000970384	0.317070086
3	501	CLA	4	519	CLA	30.28094426	0.007466114	1.029849006
3	501	CLA	2	501	CLA	43.9085101	0.001566181	2.008152658
3	501	CLA	2	502	CLA	42.3897317	0.000143311	0.148766821
3	501	CLA	2	503	CLA	32.68579719	0.004865639	1.061589875
3	501	CLA	2	504	CLA	39.29159027	4.87E-06	0.003207492
3	501	CLA	2	509	CLA	44.62452638	0.00018353	0.259304518
3	501	CLA	2	510	CLA	40.84402869	4.62E-05	0.038358638
3	501	CLA	2	511	CLA	43.05497933	0.001503635	1.713740662
3	501	CLA	2	512	CLA	39.94891343	0.000224287	0.163116161
3	501	CLA	2	513	CLA	34.03948221	0.003007126	0.836973612
3	501	CLA	2	516	CLA	41.7782423	0.002425354	2.307483558
3	501	CLA	A	1105	CLA	49.4296402	5.93E-05	0.154740625
3	501	CLA	F	1301	CLA	44.35149468	6.45E-05	0.087883442
3	501	CLA	J	1302	CLA	35.30789155	0.000242155	0.083943322
3	501	CLA	J	1303	CLA	38.50958678	0.001829973	1.067874352
3	501	CLA	c	501	CLA	46.31212145	0.000530257	0.936088424
3	501	CLA	c	502	CLA	34.83447561	0.00201801	0.645121405
3	501	CLA	c	503	CLA	44.77834414	0.000347959	0.501878576
3	501	CLA	c	504	CLA	29.01478854	0.007507831	0.801481273
3	501	CLA	c	505	CLA	40.20312296	0.00111313	0.840943625
3	501	CLA	c	507	CLA	47.25683838	0.000352695	0.7028286
3	501	CLA	c	508	CLA	34.39933512	0.002424643	0.718803959
3	501	CLA	c	509	CLA	40.90356833	0.000472388	0.395848221
3	501	CLA	c	510	CLA	34.47107237	0.000996291	0.299073017
3	501	CLA	c	511	CLA	38.19536266	0.000556775	0.309318345
3	501	CLA	c	517	CLA	48.33088431	0.000328524	0.749164901
3	501	CLA	c	518	CLA	28.36611886	0.002789781	0.260035185
3	501	CLA	c	519	CLA	24.10802134	0.040707481	1.429901302
3	501	CLA	d	518	CLA	41.43200082	0.00187174	1.694039223
3	501	CLA	d	519	CLA	36.25155492	0.003418045	1.388033694
3	501	CLA	b	502	CLA	40.19050572	0.002523276	1.902690191
3	501	CLA	b	503	CLA	42.74625446	0.00138568	1.512563521
3	501	CLA	b	504	CLA	30.2886429	0.003764836	0.520100695
3	501	CLA	b	508	CLA	43.39233322	0.000237252	0.283367781
3	501	CLA	b	509	CLA	44.71377762	0.00139789	1.99886536
3	501	CLA	b	510	CLA	36.83104955	0.002791717	1.246861813
3	501	CLA	b	511	CLA	37.63922446	2.26E-06	0.001149526
3	501	CLA	b	513	CLA	48.852012	0.000212694	0.517263702
3	501	CLA	b	518	CLA	46.83712113	0.00068284	1.289800368
3	501	CLA	b	519	CLA	46.78778756	0.00022468	0.421717635
3	502	CLA	3	501	CLA	12.77764317	0.115271593	0.089761326
3	502	CLA	3	503	CLA	11.68345796	0.571841013	0.260235255
3	502	CLA	3	504	CLA	10.74953827	5.929989503	1.637024636
3	502	CLA	3	505	CLA	20.31514753	0.000481899	0.006060916
3	502	CLA	3	506	CLA	23.17232179	0.04277253	1.184798995
3	502	CLA	3	507	CLA	18.61002085	0.02150577	0.159844827
3	502	CLA	3	508	CLA	17.35097003	0.002872155	0.014022094
3	502	CLA	3	509	CLA	15.46592985	0.414741646	1.015538263
3	502	CLA	3	510	CLA	9.872299175	2.360956859	0.391075248
3	502	CLA	3	511	CLA	21.40421466	0.075613188	1.300935506
3	502	CLA	3	512	CLA	20.18718024	0.007777793	0.094183052
3	502	CLA	3	513	CLA	25.39020805	0.000433	0.020756179
3	502	CLA	3	516	CLA	27.83829235	0.007685999	0.640056501
3	502	CLA	3	517	CLA	20.69931598	1.69E-05	0.000238198
3	502	CLA	3	518	CLA	21.07189206	0.004958728	0.077670116
3	502	CLA	3	519	CLA	22.10585135	0.039507489	0.824869669
3	502	CLA	4	501	CLA	43.60508555	9.73E-05	0.119712862
3	502	CLA	4	502	CLA	39.96443765	1.73E-06	0.001258048
3	502	CLA	4	504	CLA	43.82904688	0.000982728	1.246430648
3	502	CLA	4	505	CLA	29.50075709	0.016960884	2.000367957
3	502	CLA	4	506	CLA	43.98836984	0.000943714	1.223291884
3	502	CLA	4	507	CLA	41.52861454	0.00053786	0.493646653
3	502	CLA	4	508	CLA	38.39277976	0.001680706	0.96305602
3	502	CLA	4	509	CLA	45.00268904	8.68E-06	0.012894564
3	502	CLA	4	510	CLA	43.94084417	0.000301666	0.388507448
3	502	CLA	4	517	CLA	35.00185135	0.001853477	0.609811751
3	502	CLA	4	518	CLA	25.7506871	0.013537127	0.706190511
3	502	CLA	4	519	CLA	20.72295934	0.005481277	0.077670277
3	502	CLA	2	501	CLA	45.00103259	0.001330357	1.97681286
3	502	CLA	2	502	CLA	39.80044639	6.37E-06	0.004533291
3	502	CLA	2	503	CLA	32.76134126	0.002368238	0.523911408
3	502	CLA	2	504	CLA	34.41655504	0.000135077	0.040165063
3	502	CLA	2	508	CLA	46.63968773	0.000657191	1.210285785
3	502	CLA	2	509	CLA	41.43027031	4.72E-07	0.000426751
3	502	CLA	2	510	CLA	36.45772018	0.000133123	0.055931028
3	502	CLA	2	511	CLA	37.17396465	0.001557219	0.735267704
3	502	CLA	2	512	CLA	40.10133515	0.000190338	0.141625134
3	502	CLA	2	513	CLA	33.61130349	0.001313584	0.338869481
3	502	CLA	2	516	CLA	44.68325938	0.000898393	1.279374414
3	502	CLA	A	1101	CLA	44.79619531	0.000145765	0.210747999
3	502	CLA	A	1102	CLA	49.32952431	0.000146072	0.376591777
3	502	CLA	A	1105	CLA	39.0746011	5.20E-06	0.003310561
3	502	CLA	A	1106	CLA	45.60924399	0.000897635	1.445703662
3	502	CLA	A	1107	CLA	38.64767389	0.002821538	1.682242167
3	502	CLA	A	1109	CLA	48.13994386	1.63E-05	0.036225171
3	502	CLA	A	1138	CLA	45.59358665	0.00127634	2.051404937
3	502	CLA	A	1139	CLA	46.2242543	0.000796774	1.390646823
3	502	CLA	B	1229	CLA	41.18428585	0.00051453	0.449223215
3	502	CLA	B	1230	CLA	39.58062997	9.97E-06	0.006857282
3	502	CLA	F	1301	CLA	31.60440249	0.000487366	0.086896719
3	502	CLA	J	1302	CLA	23.81569871	0.022356555	0.729872956
3	502	CLA	J	1303	CLA	27.93166749	0.009826148	0.834885481
3	502	CLA	c	502	CLA	46.02224121	4.34E-05	0.07382379
3	502	CLA	c	504	CLA	39.20263538	0.000497996	0.323429579
3	502	CLA	c	508	CLA	43.66933966	0.000655992	0.813993445
3	502	CLA	c	510	CLA	43.97537667	8.56E-05	0.110781554
3	502	CLA	c	511	CLA	45.26374892	2.05E-05	0.031599798
3	502	CLA	c	518	CLA	39.04944463	0.003081562	1.954890758
3	502	CLA	c	519	CLA	36.2537507	0.007785305	3.162683615
3	502	CLA	d	518	CLA	46.84490505	4.45E-06	0.008411919
3	502	CLA	d	519	CLA	43.08254019	3.81E-05	0.043633396
3	502	CLA	b	504	CLA	41.36668403	0.002385348	2.138544972
3	502	CLA	b	510	CLA	46.955999	0.000865522	1.659919528
3	502	CLA	b	511	CLA	46.23991896	6.98E-05	0.122036904
3	503	CLA	3	501	CLA	12.64163799	0.04094732	0.029902535
3	503	CLA	3	502	CLA	11.68345796	0.571841013	0.260235255
3	503	CLA	3	504	CLA	16.39722906	0.210703035	0.732750297
3	503	CLA	3	505	CLA	28.49991335	0.003854466	0.369562534
3	503	CLA	3	506	CLA	24.30272435	0.001336759	0.049277112
3	503	CLA	3	507	CLA	21.42680438	0.010910425	0.188907205
3	503	CLA	3	508	CLA	24.64831055	0.014073867	0.564675341
3	503	CLA	3	509	CLA	18.33862847	0.042478362	0.289088823
3	503	CLA	3	510	CLA	14.71077908	0.279519643	0.506860914
3	503	CLA	3	511	CLA	23.7783643	0.030127892	0.974368055
3	503	CLA	3	512	CLA	16.16156849	0.163449221	0.521130303
3	503	CLA	3	513	CLA	19.31564415	0.001772759	0.016472799
3	503	CLA	3	516	CLA	21.70021223	0.009908302	0.185116685
3	503	CLA	3	517	CLA	25.55919709	0.006480765	0.323274876
3	503	CLA	3	518	CLA	31.83767035	0.003822169	0.712229583
3	503	CLA	3	519	CLA	33.75762293	0.002387077	0.632062392
3	503	CLA	4	501	CLA	34.21786139	0.003548751	1.019189896
3	503	CLA	4	502	CLA	33.33706653	0.002111299	0.518533151
3	503	CLA	4	503	CLA	43.51165301	0.000313977	0.381236012
3	503	CLA	4	504	CLA	39.34874072	1.05E-05	0.006980113
3	503	CLA	4	505	CLA	22.40742419	0.00753636	0.170677275
3	503	CLA	4	506	CLA	34.31387418	0.001143878	0.334087796
3	503	CLA	4	507	CLA	33.15115868	0.002690796	0.63905091
3	503	CLA	4	508	CLA	34.09872992	0.002275854	0.640082542
3	503	CLA	4	509	CLA	38.90152322	0.001186833	0.7359555
3	503	CLA	4	510	CLA	38.63248819	0.000257343	0.153070106
3	503	CLA	4	511	CLA	46.10165464	3.60E-05	0.061836484
3	503	CLA	4	512	CLA	45.16097533	0.000203777	0.309312906
3	503	CLA	4	517	CLA	24.28534443	0.008147655	0.299061618
3	503	CLA	4	518	CLA	23.5085208	0.016059788	0.485013743
3	503	CLA	4	519	CLA	19.58141951	0.001291339	0.013024704
3	503	CLA	2	503	CLA	42.35980317	0.000396383	0.409733604
3	503	CLA	2	504	CLA	45.75036574	0.001404924	2.305062602
3	503	CLA	2	510	CLA	47.45538624	0.000626996	1.281269021
3	503	CLA	2	511	CLA	47.56021158	0.00023578	0.488237635
3	503	CLA	2	512	CLA	48.69712988	0.000364925	0.870734367
3	503	CLA	2	513	CLA	41.46604242	8.89E-07	0.000808419
3	503	CLA	A	1105	CLA	49.73819551	0.000633324	1.715648234
3	503	CLA	A	1107	CLA	47.2261246	0.000645464	1.281233338
3	503	CLA	B	1229	CLA	45.80061311	0.000622886	1.028724133
3	503	CLA	B	1230	CLA	45.5966241	0.000142538	0.229186562
3	503	CLA	F	1301	CLA	38.011802	1.09E-05	0.005879573
3	503	CLA	J	1302	CLA	33.43822796	0.000991619	0.248008732
3	503	CLA	J	1303	CLA	29.80867131	0.009260489	1.162390492
3	503	CLA	c	502	CLA	37.87604076	0.005585237	2.950471845
3	503	CLA	c	503	CLA	45.55385827	0.002098437	3.355129375
3	503	CLA	c	504	CLA	29.81676409	0.007214701	0.907076256
3	503	CLA	c	505	CLA	46.64861502	0.000140158	0.258412958
3	503	CLA	c	508	CLA	37.32267844	5.02E-05	0.024288292
3	503	CLA	c	509	CLA	42.41613982	0.002438615	2.540928811
3	503	CLA	c	510	CLA	35.26006723	0.003931653	1.35187457
3	503	CLA	c	511	CLA	36.84093297	0.000381763	0.170781265
3	503	CLA	c	518	CLA	35.39112804	0.00240745	0.84642058
3	503	CLA	c	519	CLA	33.72275549	2.32E-05	0.006109334
3	503	CLA	d	502	CLA	49.40305159	1.04E-05	0.026924251
3	503	CLA	d	504	CLA	46.07939957	0.000442168	0.757340321
3	503	CLA	d	505	CLA	48.31245348	0.001600065	3.640445702
3	503	CLA	d	508	CLA	45.75197404	0.000930956	1.527744747
3	503	CLA	d	510	CLA	49.33867259	6.68E-05	0.172351083
3	503	CLA	d	518	CLA	35.92514166	0.004874631	1.874973543
3	503	CLA	d	519	CLA	31.86905811	0.019765245	3.704929952
3	503	CLA	b	504	CLA	42.29792579	0.000445902	0.456894401
3	503	CLA	b	510	CLA	47.69014615	0.000219285	0.461575281
3	503	CLA	b	511	CLA	46.65324804	0.000107865	0.198990779
3	504	CLA	3	501	CLA	21.51925422	0.000610231	0.010842263
3	504	CLA	3	502	CLA	10.74953827	5.929989503	1.637024636
3	504	CLA	3	503	CLA	16.39722906	0.210703035	0.732750297
3	504	CLA	3	505	CLA	29.21508977	0.003642699	0.405255664
3	504	CLA	3	506	CLA	33.81608573	0.008344541	2.23256911
3	504	CLA	3	507	CLA	28.79404405	0.000887232	0.090472332
3	504	CLA	3	508	CLA	22.84477025	0.016742842	0.425806578
3	504	CLA	3	509	CLA	22.46953251	0.001210542	0.027874472
3	504	CLA	3	510	CLA	13.81011463	0.665696657	0.82627099
3	504	CLA	3	511	CLA	23.61608697	0.003403201	0.105632528
3	504	CLA	3	512	CLA	28.07213474	0.006016141	0.526784594
3	504	CLA	3	513	CLA	30.40472766	0.0073406	1.037625615
3	504	CLA	3	516	CLA	36.23827057	0.000324088	0.131319843
3	504	CLA	3	517	CLA	30.63360157	0.00075688	0.111912253
3	504	CLA	3	518	CLA	25.5822406	0.012637621	0.633810212
3	504	CLA	3	519	CLA	24.76155958	0.030429867	1.254961638
3	504	CLA	4	501	CLA	40.13758272	3.12E-06	0.002330962
3	504	CLA	4	502	CLA	34.40584988	0.000128771	0.03821862
3	504	CLA	4	503	CLA	46.04547953	0.001550835	2.644539473
3	504	CLA	4	504	CLA	36.01550595	0.002423285	0.946246054
3	504	CLA	4	505	CLA	29.31833096	0.003650878	0.414853944
3	504	CLA	4	506	CLA	44.07189914	0.000937241	1.228809139
3	504	CLA	4	507	CLA	40.44613162	8.82E-06	0.006908641
3	504	CLA	4	508	CLA	34.78027319	0.000280004	0.088679794
3	504	CLA	4	509	CLA	41.50094095	0.000299566	0.273843543
3	504	CLA	4	510	CLA	38.48977845	0.000400411	0.23293835
3	504	CLA	4	511	CLA	45.31643777	0.00034052	0.527642802
3	504	CLA	4	517	CLA	34.7559913	8.89E-05	0.028047717
3	504	CLA	4	518	CLA	22.17742535	0.080885928	1.721877123
3	504	CLA	4	519	CLA	13.89625881	0.378917354	0.488196083
3	504	CLA	5	519	CLA	48.25645306	0.000690867	1.560950977
3	504	CLA	2	502	CLA	44.19566252	0.000934615	1.246157583
3	504	CLA	2	503	CLA	39.21553845	4.07E-06	0.002648911
3	504	CLA	2	504	CLA	36.52639717	0.002033709	0.864156331
3	504	CLA	2	509	CLA	47.50353095	0.000617708	1.269991539
3	504	CLA	2	510	CLA	41.19615703	0.00076178	0.666242101
3	504	CLA	2	511	CLA	42.20736368	0.001519416	1.536980769
3	504	CLA	2	512	CLA	48.21194136	8.22E-05	0.184648777
3	504	CLA	2	513	CLA	42.38918281	0.00051308	0.532570844
3	504	CLA	A	1013	CLA	49.38600566	7.56E-05	0.196232194
3	504	CLA	A	1101	CLA	41.06699698	0.000126533	0.10859822
3	504	CLA	A	1102	CLA	46.48649126	4.78E-05	0.086346874
3	504	CLA	A	1104	CLA	49.63996348	4.20E-08	0.000112342
3	504	CLA	A	1105	CLA	34.81660228	0.001295132	0.412757379
3	504	CLA	A	1106	CLA	39.36559544	0.000100724	0.067064833
3	504	CLA	A	1107	CLA	31.0116076	0.006323058	1.006318038
3	504	CLA	A	1109	CLA	47.62385341	0.000468726	0.978427719
3	504	CLA	A	1126	CLA	49.08078424	0.000117734	0.294463591
3	504	CLA	A	1138	CLA	39.19078908	0.00029318	0.190064203
3	504	CLA	A	1139	CLA	41.07560684	0.000473046	0.406508352
3	504	CLA	A	1140	CLA	43.85664731	0.000237469	0.302331023
3	504	CLA	B	1012	CLA	49.25730968	0.000596583	1.524605712
3	504	CLA	B	1228	CLA	43.74327283	0.000663044	0.831136759
3	504	CLA	B	1229	CLA	32.47549966	0.001614464	0.338864382
3	504	CLA	B	1230	CLA	30.14635232	3.49E-05	0.004687612
3	504	CLA	B	1235	CLA	42.30943144	0.00038988	0.400144486
3	504	CLA	B	1236	CLA	48.79071333	0.000627581	1.514800576
3	504	CLA	F	1301	CLA	24.92520431	0.005224929	0.224168826
3	504	CLA	J	1302	CLA	17.9696542	0.03067896	0.18481677
3	504	CLA	J	1303	CLA	17.87263512	0.407461225	2.376184998
3	504	CLA	X	1401	CLA	43.55719175	0.000467321	0.571000927
3	504	CLA	c	504	CLA	45.11495603	0.000181003	0.273068705
3	504	CLA	c	518	CLA	48.9626981	0.000577101	1.422677887
3	504	CLA	c	519	CLA	45.62665897	0.001701963	2.747416332
3	504	CLA	d	519	CLA	47.41407667	6.17E-05	0.125347677
3	505	CLA	3	501	CLA	23.21312762	0.004867749	0.136267582
3	505	CLA	3	502	CLA	20.31514753	0.000481899	0.006060916
3	505	CLA	3	503	CLA	28.49991335	0.003854466	0.369562534
3	505	CLA	3	504	CLA	29.21508977	0.003642699	0.405255664
3	505	CLA	3	506	CLA	16.43138868	0.199740072	0.703352839
3	505	CLA	3	507	CLA	12.43815529	3.83978958	2.5439332
3	505	CLA	3	508	CLA	14.46443756	0.254368525	0.4168071
3	505	CLA	3	509	CLA	17.71106798	0.261351457	1.443297486
3	505	CLA	3	510	CLA	21.21491654	0.001184184	0.019316557
3	505	CLA	3	511	CLA	26.10729235	0.000386574	0.021901135
3	505	CLA	3	512	CLA	24.41754265	0.004379037	0.166055311
3	505	CLA	3	513	CLA	32.3588942	0.008097213	1.663259588
3	505	CLA	3	516	CLA	30.38617393	0.002339791	0.329530499
3	505	CLA	3	517	CLA	15.9977295	0.008650405	0.025944718
3	505	CLA	3	518	CLA	12.83077581	0.63282602	0.505201066
3	505	CLA	3	519	CLA	18.79495387	0.199230723	1.571326108
3	505	CLA	4	505	CLA	42.29926427	1.12E-05	0.011458757
3	505	CLA	4	518	CLA	39.3370482	0.001080684	0.716426855
3	505	CLA	4	519	CLA	38.12644063	0.001344105	0.738674513
3	505	CLA	2	501	CLA	33.89735366	0.002113902	0.573775643
3	505	CLA	2	502	CLA	29.03953371	0.018364081	1.970468333
3	505	CLA	2	503	CLA	21.89203969	0.011562674	0.227739352
3	505	CLA	2	504	CLA	28.86294465	0.003627552	0.375249262
3	505	CLA	2	505	CLA	41.85254719	3.32E-05	0.03194601
3	505	CLA	2	506	CLA	37.43885256	0.002616527	1.289207337
3	505	CLA	2	507	CLA	33.18689757	0.000603857	0.144343288
3	505	CLA	2	508	CLA	31.41922652	0.005057075	0.870431793
3	505	CLA	2	509	CLA	24.46878291	0.037668733	1.446497384
3	505	CLA	2	510	CLA	23.15254392	0.048848271	1.346182457
3	505	CLA	2	511	CLA	21.37922587	0.083142579	1.420488675
3	505	CLA	2	512	CLA	21.78245087	0.041760592	0.798122457
3	505	CLA	2	513	CLA	13.78600482	0.43716592	0.536956723
3	505	CLA	2	516	CLA	26.93966989	0.000928508	0.063504069
3	505	CLA	2	517	CLA	43.71727982	5.71E-05	0.071345794
3	505	CLA	2	518	CLA	43.1499452	0.000250814	0.289665214
3	505	CLA	2	519	CLA	48.27305466	0.000101654	0.230151467
3	505	CLA	A	1101	CLA	44.62207594	0.000439636	0.620946513
3	505	CLA	A	1102	CLA	46.43888588	0.000137391	0.246554498
3	505	CLA	A	1105	CLA	41.08700325	0.001941363	1.671075057
3	505	CLA	A	1107	CLA	46.67282312	3.50E-05	0.064801744
3	505	CLA	A	1108	CLA	48.03648482	0.000304828	0.670108281
3	505	CLA	A	1109	CLA	41.0107009	0.002156677	1.835822659
3	505	CLA	A	1114	CLA	49.46283215	3.48E-05	0.091156335
3	505	CLA	A	1139	CLA	49.89468838	6.49E-05	0.179047589
3	505	CLA	F	1301	CLA	40.09875053	4.97E-05	0.036943234
3	505	CLA	J	1302	CLA	32.26638216	0.000825195	0.16661745
3	505	CLA	J	1303	CLA	44.66616288	0.000120737	0.171544067
3	505	CLA	c	504	CLA	48.53884282	7.78E-05	0.182035319
3	505	CLA	c	505	CLA	48.33320794	0.000355948	0.811937546
3	505	CLA	c	508	CLA	43.32686558	0.002563747	3.03445816
3	505	CLA	c	510	CLA	48.66757909	0.000109837	0.261124859
3	505	CLA	c	511	CLA	48.05854085	0.000503462	1.109819459
3	505	CLA	c	518	CLA	36.47086866	8.85E-05	0.037279543
3	505	CLA	c	519	CLA	35.72169295	0.001663644	0.61846493
3	505	CLA	b	502	CLA	44.09548517	0.000551765	0.725740828
3	505	CLA	b	504	CLA	37.74999225	0.000212378	0.109969915
3	505	CLA	b	508	CLA	38.58889465	4.73E-05	0.027925304
3	505	CLA	b	509	CLA	43.78794223	0.001335787	1.68471713
3	505	CLA	b	510	CLA	38.4743785	0.002914186	1.691256123
3	505	CLA	b	511	CLA	35.39609072	0.001884277	0.663038808
3	505	CLA	b	518	CLA	39.63714806	0.000341621	0.237039514
3	505	CLA	b	519	CLA	42.03067219	0.00063016	0.621600688
3	505	CLA	a	511	CLA	49.94579568	1.60E-05	0.044317172
3	506	CLA	3	501	CLA	18.40966235	0.069679036	0.485332644
3	506	CLA	3	502	CLA	23.17232179	0.04277253	1.184798995
3	506	CLA	3	503	CLA	24.30272435	0.001336759	0.049277112
3	506	CLA	3	504	CLA	33.81608573	0.008344541	2.23256911
3	506	CLA	3	505	CLA	16.43138868	0.199740072	0.703352839
3	506	CLA	3	507	CLA	7.35190812	1.321503836	0.0373363
3	506	CLA	3	508	CLA	23.36353864	0.084205903	2.450398393
3	506	CLA	3	509	CLA	18.97439783	0.366111594	3.056918949
3	506	CLA	3	510	CLA	24.75552306	0.067727825	2.78908791
3	506	CLA	3	511	CLA	29.67377944	0.012018872	1.468126027
3	506	CLA	3	512	CLA	16.12369421	0.089085531	0.280063764
3	506	CLA	3	513	CLA	25.46136183	0.045562283	2.221046642
3	506	CLA	3	516	CLA	16.82334854	0.06591166	0.267361787
3	506	CLA	3	517	CLA	14.2313278	0.063253068	0.094019202
3	506	CLA	3	518	CLA	28.28812977	0.001490696	0.136671208
3	506	CLA	3	519	CLA	33.17413759	0.004377133	1.043878672
3	506	CLA	4	505	CLA	38.22277442	0.002829495	1.578717895
3	506	CLA	4	506	CLA	49.08267929	0.000166764	0.417190671
3	506	CLA	4	507	CLA	49.06545095	0.000743834	1.856919682
3	506	CLA	4	517	CLA	43.0712715	0.001463339	1.671604254
3	506	CLA	4	518	CLA	40.45907049	8.75E-05	0.068665435
3	506	CLA	4	519	CLA	40.21521977	0.000125935	0.095313031
3	506	CLA	2	501	CLA	43.3280016	7.56E-05	0.08947336
3	506	CLA	2	502	CLA	42.36400895	0.001077587	1.114543624
3	506	CLA	2	503	CLA	32.39762698	0.001563555	0.32348549
3	506	CLA	2	504	CLA	42.92498543	0.000982709	1.099887766
3	506	CLA	2	506	CLA	46.44439967	0.000193083	0.346742482
3	506	CLA	2	507	CLA	44.2950686	9.30E-05	0.125705354
3	506	CLA	2	508	CLA	46.45231672	1.51E-07	0.000272005
3	506	CLA	2	509	CLA	38.38417271	0.001765305	1.010171992
3	506	CLA	2	510	CLA	38.31893334	0.001691411	0.958058482
3	506	CLA	2	511	CLA	37.02143413	0.000241632	0.111310773
3	506	CLA	2	512	CLA	31.44442475	0.005699951	0.985815052
3	506	CLA	2	513	CLA	23.40087009	2.64E-06	7.76E-05
3	506	CLA	2	516	CLA	31.52330747	0.000888266	0.155953857
3	506	CLA	J	1302	CLA	43.76092419	0.000279907	0.351717867
3	506	CLA	J	1303	CLA	49.80738465	0.000244885	0.668940544
3	506	CLA	c	501	CLA	47.54341512	0.000566177	1.169921167
3	506	CLA	c	502	CLA	36.1623545	0.000555428	0.222244104
3	506	CLA	c	503	CLA	46.61637536	1.35E-05	0.024821128
3	506	CLA	c	504	CLA	34.86633445	0.00271824	0.873751487
3	506	CLA	c	505	CLA	32.92240338	0.006094057	1.388411207
3	506	CLA	c	506	CLA	48.0006933	0.00024483	0.535811008
3	506	CLA	c	507	CLA	41.31589939	0.00119912	1.067156837
3	506	CLA	c	508	CLA	26.89632557	0.022470122	1.522038314
3	506	CLA	c	509	CLA	35.42319486	0.000444611	0.157169866
3	506	CLA	c	510	CLA	32.84391557	0.001630125	0.366111211
3	506	CLA	c	511	CLA	32.46929326	0.000159722	0.033486029
3	506	CLA	c	512	CLA	47.14396807	0.000261433	0.513546364
3	506	CLA	c	513	CLA	49.8823073	0.000338429	0.932843424
3	506	CLA	c	517	CLA	46.02592871	0.001359031	2.311570627
3	506	CLA	c	518	CLA	21.02460566	9.34E-05	0.00144396
3	506	CLA	c	519	CLA	23.0039143	0.01238399	0.328347309
3	506	CLA	d	518	CLA	42.24516569	0.000531613	0.540654832
3	506	CLA	d	519	CLA	40.70374781	0.00077269	0.628744533
3	506	CLA	b	501	CLA	48.66380233	2.97E-05	0.070605872
3	506	CLA	b	502	CLA	36.38430329	0.004051927	1.681931818
3	506	CLA	b	503	CLA	39.64948562	0.001097535	0.762967583
3	506	CLA	b	504	CLA	30.25868148	3.49E-05	0.004788294
3	506	CLA	b	505	CLA	46.67791378	3.57E-06	0.006599061
3	506	CLA	b	507	CLA	46.25616482	0.000612343	1.073186053
3	506	CLA	b	508	CLA	32.48328546	1.99E-05	0.004193135
3	506	CLA	b	509	CLA	34.45209098	0.011745524	3.514214995
3	506	CLA	b	510	CLA	29.17510684	0.027689489	3.055287586
3	506	CLA	b	511	CLA	24.72076629	0.006526784	0.266522105
3	506	CLA	b	512	CLA	42.59782695	0.002599432	2.778852668
3	506	CLA	b	513	CLA	39.05661624	6.20E-05	0.039359716
3	506	CLA	b	518	CLA	38.63108582	3.66E-05	0.02178519
3	506	CLA	b	519	CLA	42.73395827	0.000169496	0.184696885
3	507	CLA	3	501	CLA	18.24833332	0.074318085	0.491016594
3	507	CLA	3	502	CLA	18.61002085	0.02150577	0.159844827
3	507	CLA	3	503	CLA	21.42680438	0.010910425	0.188907205
3	507	CLA	3	504	CLA	28.79404405	0.000887232	0.090472332
3	507	CLA	3	505	CLA	12.43815529	3.83978958	2.5439332
3	507	CLA	3	506	CLA	7.35190812	1.321503836	0.0373363
3	507	CLA	3	508	CLA	16.10875889	0.088641775	0.277123502
3	507	CLA	3	509	CLA	12.00808386	2.248069302	1.205908616
3	507	CLA	3	510	CLA	18.299778	0.006567702	0.044131711
3	507	CLA	3	511	CLA	22.68720725	0.024397578	0.595244476
3	507	CLA	3	512	CLA	12.98736594	0.551268394	0.473316875
3	507	CLA	3	513	CLA	21.8972161	0.188962512	3.727103981
3	507	CLA	3	516	CLA	17.95806852	0.006104183	0.036630911
3	507	CLA	3	517	CLA	16.35629194	0.437886614	1.500144934
3	507	CLA	3	518	CLA	22.64076366	0.021387778	0.515435746
3	507	CLA	3	519	CLA	28.72627376	0.013215474	1.328681696
3	507	CLA	4	505	CLA	33.86039145	0.001331884	0.35915411
3	507	CLA	4	506	CLA	46.50601837	2.38E-05	0.043144286
3	507	CLA	4	507	CLA	45.45305708	0.002117833	3.341432587
3	507	CLA	4	508	CLA	45.00708671	6.82E-05	0.10148462
3	507	CLA	4	517	CLA	40.90529406	0.002958995	2.480183018
3	507	CLA	4	518	CLA	34.5025895	0.002575686	0.777437636
3	507	CLA	4	519	CLA	34.691523	0.002290455	0.71437184
3	507	CLA	2	501	CLA	43.86066979	0.001086618	1.38417446
3	507	CLA	2	502	CLA	40.72487256	0.000538174	0.439282493
3	507	CLA	2	503	CLA	31.99749979	0.00390644	0.750135692
3	507	CLA	2	504	CLA	39.9846118	2.33E-06	0.001703075
3	507	CLA	2	506	CLA	47.34671851	0.000873332	1.760277054
3	507	CLA	2	507	CLA	44.08609133	0.002531942	3.326026485
3	507	CLA	2	508	CLA	43.65514407	0.002062853	2.554719293
3	507	CLA	2	509	CLA	36.40025898	0.001356537	0.56457417
3	507	CLA	2	510	CLA	35.54406799	0.000846315	0.305349568
3	507	CLA	2	511	CLA	33.13937857	0.005555033	1.316482984
3	507	CLA	2	512	CLA	31.63665976	5.54E-05	0.009930356
3	507	CLA	2	513	CLA	22.851562	0.094694663	2.412588654
3	507	CLA	2	516	CLA	33.88116251	0.012240224	3.31284866
3	507	CLA	F	1301	CLA	43.07317496	0.00018884	0.21577301
3	507	CLA	J	1302	CLA	37.87961205	0.000753366	0.398200527
3	507	CLA	J	1303	CLA	43.99799924	3.68E-06	0.004778888
3	507	CLA	c	502	CLA	41.25405796	0.001503619	1.326172993
3	507	CLA	c	504	CLA	38.39069321	0.00046494	0.266326747
3	507	CLA	c	505	CLA	39.87974058	0.000195263	0.140538589
3	507	CLA	c	507	CLA	47.55077695	0.000240167	0.49673129
3	507	CLA	c	508	CLA	32.4327898	0.001233979	0.256966296
3	507	CLA	c	509	CLA	40.49006452	0.002001686	1.578153432
3	507	CLA	c	510	CLA	37.26334415	0.002890557	1.384633618
3	507	CLA	c	511	CLA	35.8736348	0.001518696	0.579142684
3	507	CLA	c	518	CLA	27.96384426	2.24E-05	0.001913896
3	507	CLA	c	519	CLA	29.46304051	0.003172183	0.371266709
3	507	CLA	d	518	CLA	43.70554437	0.000147878	0.18440992
3	507	CLA	d	519	CLA	42.55619246	0.002198471	2.336468096
3	507	CLA	b	502	CLA	42.88558568	0.000606035	0.674571297
3	507	CLA	b	503	CLA	46.66275554	0.00055687	1.028581618
3	507	CLA	b	504	CLA	36.15848747	3.06E-08	1.22E-05
3	507	CLA	b	508	CLA	38.59871129	0.001652386	0.977711471
3	507	CLA	b	509	CLA	41.36223222	0.000549714	0.492518789
3	507	CLA	b	510	CLA	36.06525361	0.000803632	0.316412535
3	507	CLA	b	511	CLA	31.59841339	0.000656234	0.116872542
3	507	CLA	b	512	CLA	49.86163343	0.000338428	0.930524051
3	507	CLA	b	513	CLA	46.31272228	0.000549857	0.97076507
3	507	CLA	b	518	CLA	43.42405883	0.000530918	0.636901702
3	507	CLA	b	519	CLA	46.98193161	0.00057145	1.099577899
3	508	CLA	3	501	CLA	26.3257953	0.001094882	0.065210684
3	508	CLA	3	502	CLA	17.35097003	0.002872155	0.014022094
3	508	CLA	3	503	CLA	24.64831055	0.014073867	0.564675341
3	508	CLA	3	504	CLA	22.84477025	0.016742842	0.425806578
3	508	CLA	3	505	CLA	14.46443756	0.254368525	0.4168071
3	508	CLA	3	506	CLA	23.36353864	0.084205903	2.450398393
3	508	CLA	3	507	CLA	16.10875889	0.088641775	0.277123502
3	508	CLA	3	509	CLA	9.144222384	0.298978869	0.031274012
3	508	CLA	3	510	CLA	11.47342625	0.843133826	0.34412618
3	508	CLA	3	511	CLA	12.42393513	1.132396877	0.745102709
3	508	CLA	3	512	CLA	20.62698759	0.25038315	3.450502702
3	508	CLA	3	513	CLA	24.88314739	0.064540492	2.741110711
3	508	CLA	3	516	CLA	29.79152635	0.003180563	0.397853357
3	508	CLA	3	517	CLA	26.74285319	0.00030307	0.019835903
3	508	CLA	3	518	CLA	13.02053755	0.53596341	0.467273397
3	508	CLA	3	519	CLA	21.65868096	0.019271807	0.355940073
3	508	CLA	4	502	CLA	46.5252698	0.000618565	1.122486713
3	508	CLA	4	505	CLA	31.79698574	0.005679687	1.05027391
3	508	CLA	4	506	CLA	47.67778793	7.39E-07	0.001552586
3	508	CLA	4	507	CLA	44.15025004	0.001810186	2.398748268
3	508	CLA	4	508	CLA	38.08464062	7.70E-07	0.000420596
3	508	CLA	4	509	CLA	46.08905471	0.000577044	0.989596966
3	508	CLA	4	510	CLA	46.92909299	0.00069898	1.335918946
3	508	CLA	4	511	CLA	49.15604398	0.000144901	0.365760499
3	508	CLA	4	517	CLA	43.14763255	0.002060337	2.378715343
3	508	CLA	4	518	CLA	26.71333141	0.001610253	0.104694742
3	508	CLA	4	519	CLA	27.55006622	0.004781035	0.374041861
3	508	CLA	2	501	CLA	46.1561274	0.000110212	0.190664002
3	508	CLA	2	502	CLA	38.60458162	0.001548824	0.917270889
3	508	CLA	2	503	CLA	33.88444221	0.002366931	0.640988352
3	508	CLA	2	504	CLA	35.00739822	0.000374732	0.123407756
3	508	CLA	2	507	CLA	44.85179566	2.87E-05	0.041876191
3	508	CLA	2	508	CLA	38.55390871	3.75E-06	0.002200536
3	508	CLA	2	509	CLA	34.11578756	0.00574785	1.621437805
3	508	CLA	2	510	CLA	31.3822041	0.01047665	1.790546191
3	508	CLA	2	511	CLA	26.6987934	0.000917667	0.059469946
3	508	CLA	2	512	CLA	34.84150304	0.003248492	1.039741786
3	508	CLA	2	513	CLA	26.69806755	0.001649077	0.106851927
3	508	CLA	2	516	CLA	40.91031332	7.69E-11	6.45E-08
3	508	CLA	2	518	CLA	49.63770644	5.19E-09	1.39E-05
3	508	CLA	A	1101	CLA	35.67071512	0.000251049	0.092531966
3	508	CLA	A	1102	CLA	39.98596456	0.000732715	0.535849692
3	508	CLA	A	1104	CLA	47.25402669	0.001180066	2.350724264
3	508	CLA	A	1105	CLA	37.73982265	4.23E-07	0.000218909
3	508	CLA	A	1106	CLA	45.16387928	0.000811285	1.231921971
3	508	CLA	A	1107	CLA	39.79147635	1.21E-06	0.00085955
3	508	CLA	A	1108	CLA	47.70956611	0.000393093	0.829450679
3	508	CLA	A	1109	CLA	36.64939096	0.007529701	3.264680988
3	508	CLA	A	1138	CLA	39.48812795	0.000558405	0.378801068
3	508	CLA	A	1139	CLA	37.84319576	2.70E-05	0.014196162
3	508	CLA	A	1140	CLA	45.1899169	0.000159341	0.242794311
3	508	CLA	B	1228	CLA	47.10343531	0.00027528	0.537963851
3	508	CLA	B	1229	CLA	40.39249136	0.000108086	0.083991215
3	508	CLA	B	1230	CLA	41.69853587	7.42E-09	6.98E-06
3	508	CLA	F	1301	CLA	28.35398988	0.004675832	0.434716798
3	508	CLA	J	1302	CLA	26.19105909	0.00336958	0.194606141
3	508	CLA	J	1303	CLA	34.27637936	0.001060601	0.307740239
3	508	CLA	c	508	CLA	47.4849057	0.00064534	1.323684583
3	508	CLA	c	511	CLA	48.49180998	0.000129202	0.300567641
3	508	CLA	c	518	CLA	43.95363749	0.000732754	0.945343317
3	508	CLA	c	519	CLA	44.42769961	0.001013573	1.394570264
3	508	CLA	b	504	CLA	49.39504061	0.000576361	1.497810441
3	508	CLA	b	511	CLA	46.58589656	4.99E-06	0.009129496
3	509	CLA	3	501	CLA	21.97888352	0.038518063	0.776891968
3	509	CLA	3	502	CLA	15.46592985	0.414741646	1.015538263
3	509	CLA	3	503	CLA	18.33862847	0.042478362	0.289088823
3	509	CLA	3	504	CLA	22.46953251	0.001210542	0.027874472
3	509	CLA	3	505	CLA	17.71106798	0.261351457	1.443297486
3	509	CLA	3	506	CLA	18.97439783	0.366111594	3.056918949
3	509	CLA	3	507	CLA	12.00808386	2.248069302	1.205908616
3	509	CLA	3	508	CLA	9.144222384	0.298978869	0.031274012
3	509	CLA	3	510	CLA	8.954516235	1.607039985	0.14823197
3	509	CLA	3	511	CLA	10.84217372	6.480981512	1.883655082
3	509	CLA	3	512	CLA	11.66825651	0.837936878	0.378363768
3	509	CLA	3	513	CLA	16.16775343	0.009359405	0.029909471
3	509	CLA	3	516	CLA	21.25147122	0.005083391	0.083781851
3	509	CLA	3	517	CLA	25.46121886	0.011878864	0.579045241
3	509	CLA	3	518	CLA	20.98511427	0.023310767	0.356194354
3	509	CLA	3	519	CLA	28.18994697	0.005906404	0.530336046
3	509	CLA	4	501	CLA	45.68314985	0.000133474	0.217067309
3	509	CLA	4	502	CLA	41.63226836	3.29E-09	3.06E-06
3	509	CLA	4	504	CLA	47.32060843	0.000610832	1.227117437
3	509	CLA	4	505	CLA	24.96835015	0.033650366	1.458785049
3	509	CLA	4	506	CLA	39.88970505	0.001483289	1.069185973
3	509	CLA	4	507	CLA	37.22951523	0.001295087	0.617000521
3	509	CLA	4	508	CLA	34.04920986	0.0064398	1.795465345
3	509	CLA	4	509	CLA	41.08909455	2.20E-05	0.018983028
3	509	CLA	4	510	CLA	42.80336092	0.00024009	0.264182511
3	509	CLA	4	511	CLA	45.93749078	3.44E-05	0.057817395
3	509	CLA	4	512	CLA	49.44230987	0.000785576	2.053256642
3	509	CLA	4	517	CLA	35.35162769	0.00243889	0.851747912
3	509	CLA	4	518	CLA	23.3222161	0.01187023	0.34177514
3	509	CLA	4	519	CLA	25.0338854	0.000709288	0.031235928
3	509	CLA	2	502	CLA	44.8315878	2.67E-06	0.003876538
3	509	CLA	2	503	CLA	38.17719973	0.001466944	0.812644098
3	509	CLA	2	504	CLA	41.54270652	0.00030958	0.284710743
3	509	CLA	2	508	CLA	46.33372851	0.000633313	1.121151353
3	509	CLA	2	509	CLA	40.8413903	3.13E-05	0.025986064
3	509	CLA	2	510	CLA	38.53003573	1.27E-07	7.42E-05
3	509	CLA	2	511	CLA	34.63673117	0.001035141	0.319803579
3	509	CLA	2	512	CLA	39.27797196	0.000205865	0.135250804
3	509	CLA	2	513	CLA	30.46750387	0.016531878	2.36595173
3	509	CLA	2	516	CLA	43.58065409	0.002209352	2.708256586
3	509	CLA	A	1101	CLA	43.41091506	0.000550211	0.658848119
3	509	CLA	A	1102	CLA	48.50237496	0.00027409	0.638460073
3	509	CLA	A	1105	CLA	45.20307849	8.75E-06	0.013361289
3	509	CLA	A	1107	CLA	45.573052	0.001112031	1.782494237
3	509	CLA	A	1109	CLA	45.63969041	4.72E-06	0.007635195
3	509	CLA	A	1138	CLA	43.80079061	0.002472046	3.123277767
3	509	CLA	A	1139	CLA	43.54428392	0.001720827	2.098875132
3	509	CLA	B	1228	CLA	49.37358364	0.000586015	1.518935654
3	509	CLA	B	1229	CLA	43.78007502	1.43E-09	1.81E-06
3	509	CLA	B	1230	CLA	45.70367947	0.000249332	0.406580753
3	509	CLA	F	1301	CLA	32.92309799	0.006124569	1.395539386
3	509	CLA	J	1302	CLA	31.54308423	0.008182729	1.442067394
3	509	CLA	J	1303	CLA	34.45335254	6.92E-05	0.020715547
3	509	CLA	c	502	CLA	47.53851859	4.16E-05	0.08584249
3	509	CLA	c	504	CLA	42.46308224	0.000529161	0.555033221
3	509	CLA	c	505	CLA	49.64468307	0.000568547	1.522878223
3	509	CLA	c	508	CLA	39.91801445	0.003100551	2.244475962
3	509	CLA	c	509	CLA	46.77239685	6.38E-05	0.119498125
3	509	CLA	c	510	CLA	42.53679785	2.31E-06	0.002452766
3	509	CLA	c	511	CLA	39.86680313	0.00039786	0.285799062
3	509	CLA	c	518	CLA	37.93708352	0.000547033	0.291782855
3	509	CLA	c	519	CLA	39.36081877	0.002788336	1.855206711
3	509	CLA	d	518	CLA	43.83106908	8.47E-05	0.107430527
3	509	CLA	d	519	CLA	43.41556934	2.71E-05	0.032433422
3	509	CLA	b	504	CLA	46.71687697	0.000307166	0.571319543
3	509	CLA	b	510	CLA	47.88205837	0.001498892	3.231987613
3	509	CLA	b	511	CLA	43.41968817	0.000437753	0.524821315
3	510	CLA	3	501	CLA	20.53232111	0.004541187	0.060877968
3	510	CLA	3	502	CLA	9.872299175	2.360956859	0.391075248
3	510	CLA	3	503	CLA	14.71077908	0.279519643	0.506860914
3	510	CLA	3	504	CLA	13.81011463	0.665696657	0.82627099
3	510	CLA	3	505	CLA	21.21491654	0.001184184	0.019316557
3	510	CLA	3	506	CLA	24.75552306	0.067727825	2.78908791
3	510	CLA	3	507	CLA	18.299778	0.006567702	0.044131711
3	510	CLA	3	508	CLA	11.47342625	0.843133826	0.34412618
3	510	CLA	3	509	CLA	8.954516235	1.607039985	0.14823197
3	510	CLA	3	511	CLA	11.58213201	4.204723023	1.816062903
3	510	CLA	3	512	CLA	17.050507	0.067467046	0.296604621
3	510	CLA	3	513	CLA	19.81047253	0.020119332	0.21759304
3	510	CLA	3	516	CLA	26.64395335	0.002303155	0.147427166
3	510	CLA	3	517	CLA	27.05677743	0.003966585	0.27844252
3	510	CLA	3	518	CLA	20.4917479	3.88E-05	0.000514041
3	510	CLA	3	519	CLA	25.23114367	0.031073456	1.434410989
3	510	CLA	4	501	CLA	41.68220216	2.78E-05	0.026067764
3	510	CLA	4	502	CLA	36.44548117	0.00015002	0.062903239
3	510	CLA	4	503	CLA	47.78836441	0.000614645	1.309845265
3	510	CLA	4	504	CLA	40.7890255	0.000752062	0.619692353
3	510	CLA	4	505	CLA	23.5218918	0.041602572	1.260712612
3	510	CLA	4	506	CLA	39.50492134	0.001511581	1.028019135
3	510	CLA	4	507	CLA	36.05261362	0.000816132	0.320659141
3	510	CLA	4	508	CLA	31.09452835	0.011879823	1.921216228
3	510	CLA	4	509	CLA	38.49036001	3.65E-06	0.002124227
3	510	CLA	4	510	CLA	38.4000548	0.000175059	0.100423852
3	510	CLA	4	511	CLA	42.8316931	6.74E-05	0.07448896
3	510	CLA	4	512	CLA	47.55035291	0.001019908	2.109335805
3	510	CLA	4	517	CLA	33.14841343	0.001662719	0.394691483
3	510	CLA	4	518	CLA	18.60870122	2.99E-05	0.000222453
3	510	CLA	4	519	CLA	17.35610264	0.031887541	0.15595407
3	510	CLA	2	502	CLA	44.18898209	0.000276524	0.368365739
3	510	CLA	2	503	CLA	38.29584706	0.000370232	0.208951706
3	510	CLA	2	504	CLA	38.89682159	0.000257086	0.15930345
3	510	CLA	2	508	CLA	47.53946658	0.000689624	1.424297561
3	510	CLA	2	509	CLA	42.93134558	0.000239966	0.268818931
3	510	CLA	2	510	CLA	38.79218589	0.000173985	0.106081791
3	510	CLA	2	511	CLA	36.53917945	0.002488354	1.059564279
3	510	CLA	2	512	CLA	42.68315914	1.16E-06	0.001254212
3	510	CLA	2	513	CLA	34.92608013	0.002560652	0.831595521
3	510	CLA	2	516	CLA	47.86822673	0.000936407	2.015631682
3	510	CLA	A	1101	CLA	40.00784639	0.001173319	0.860893934
3	510	CLA	A	1102	CLA	45.63550773	0.000527372	0.852308486
3	510	CLA	A	1105	CLA	39.7258614	0.000676093	0.475454394
3	510	CLA	A	1106	CLA	45.76495967	0.000317004	0.521105572
3	510	CLA	A	1107	CLA	38.36602296	0.001958056	1.117296097
3	510	CLA	A	1109	CLA	44.51771054	1.45E-05	0.020185869
3	510	CLA	A	1138	CLA	39.02292786	0.004445095	2.808423328
3	510	CLA	A	1139	CLA	39.68738672	0.003063448	2.14184479
3	510	CLA	A	1140	CLA	46.47342642	2.51E-05	0.045268267
3	510	CLA	B	1228	CLA	44.28227614	0.001012796	1.366356403
3	510	CLA	B	1229	CLA	36.82986443	5.52E-05	0.024649823
3	510	CLA	B	1230	CLA	37.84241686	0.001284906	0.675160325
3	510	CLA	B	1235	CLA	48.18023864	0.000132384	0.296286286
3	510	CLA	F	1301	CLA	26.6449513	0.015776283	1.010082146
3	510	CLA	J	1302	CLA	24.41797203	0.023523453	0.892115443
3	510	CLA	J	1303	CLA	25.98445685	0.002498176	0.137583794
3	510	CLA	X	1401	CLA	47.88939844	0.000940912	2.030708664
3	510	CLA	c	502	CLA	49.92944723	9.40E-05	0.260634065
3	510	CLA	c	504	CLA	43.2504674	8.62E-05	0.100894709
3	510	CLA	c	508	CLA	45.15668288	0.000658467	0.998915153
3	510	CLA	c	510	CLA	45.96895529	3.41E-06	0.005764241
3	510	CLA	c	511	CLA	44.78991901	8.27E-06	0.01194451
3	510	CLA	c	518	CLA	42.60914584	0.001471966	1.576076323
3	510	CLA	c	519	CLA	42.12050545	0.003054113	3.051469254
3	510	CLA	d	518	CLA	46.06624684	1.61E-05	0.027550729
3	510	CLA	d	519	CLA	44.29584899	0.000205066	0.277163022
3	510	CLA	b	504	CLA	48.66637216	0.000803474	1.909889472
3	510	CLA	b	511	CLA	49.36492036	9.62E-07	0.002489617
3	511	CLA	3	501	CLA	30.85012626	0.001923483	0.296682891
3	511	CLA	3	502	CLA	21.40421466	0.075613188	1.300935506
3	511	CLA	3	503	CLA	23.7783643	0.030127892	0.974368055
3	511	CLA	3	504	CLA	23.61608697	0.003403201	0.105632528
3	511	CLA	3	505	CLA	26.10729235	0.000386574	0.021901135
3	511	CLA	3	506	CLA	29.67377944	0.012018872	1.468126027
3	511	CLA	3	507	CLA	22.68720725	0.024397578	0.595244476
3	511	CLA	3	508	CLA	12.42393513	1.132396877	0.745102709
3	511	CLA	3	509	CLA	10.84217372	6.480981512	1.883655082
3	511	CLA	3	510	CLA	11.58213201	4.204723023	1.816062903
3	511	CLA	3	512	CLA	19.27891026	0.192721915	1.770469389
3	511	CLA	3	513	CLA	18.25206016	0.093543559	0.618796245
3	511	CLA	3	516	CLA	28.91181672	0.005832855	0.609531131
3	511	CLA	3	517	CLA	35.71823021	2.28E-05	0.00848266
3	511	CLA	3	518	CLA	24.59364841	0.005842773	0.231323208
3	511	CLA	3	519	CLA	32.15571727	0.003310534	0.654801516
3	511	CLA	4	501	CLA	43.40679867	0.001169578	1.399710104
3	511	CLA	4	502	CLA	36.85705867	0.00143032	0.641534214
3	511	CLA	4	503	CLA	47.45504973	0.000288389	0.589299864
3	511	CLA	4	504	CLA	41.63319374	0.001517614	1.414041027
3	511	CLA	4	505	CLA	21.52640328	0.084282497	1.500474632
3	511	CLA	4	506	CLA	37.64006198	0.000214532	0.109158096
3	511	CLA	4	507	CLA	33.23454966	0.004943372	1.191858081
3	511	CLA	4	508	CLA	26.19939257	0.001232671	0.071327489
3	511	CLA	4	509	CLA	34.23168135	0.000841669	0.242311042
3	511	CLA	4	510	CLA	35.86622887	0.002583295	0.983899633
3	511	CLA	4	511	CLA	37.19005996	0.002025355	0.958792928
3	511	CLA	4	512	CLA	43.99314976	3.70E-05	0.04797564
3	511	CLA	4	513	CLA	49.98694222	0.000181944	0.507855006
3	511	CLA	4	517	CLA	35.30758064	0.005694618	1.973943703
3	511	CLA	4	518	CLA	16.39973326	0.002979121	0.010369821
3	511	CLA	4	519	CLA	21.29816501	0.004270745	0.071321287
3	511	CLA	2	503	CLA	45.84692273	5.72E-05	0.095025079
3	511	CLA	2	504	CLA	45.92701956	0.000235003	0.394588962
3	511	CLA	2	509	CLA	46.28802244	2.48E-05	0.043704293
3	511	CLA	2	510	CLA	43.45504507	5.57E-05	0.067148829
3	511	CLA	2	511	CLA	38.11563801	0.001681501	0.922526288
3	511	CLA	2	512	CLA	46.97627782	7.92E-05	0.152301405
3	511	CLA	2	513	CLA	38.37958409	5.97E-05	0.034153446
3	511	CLA	A	1101	CLA	37.38706633	0.002423072	1.184014692
3	511	CLA	A	1102	CLA	43.92897197	0.001075027	1.382254594
3	511	CLA	A	1105	CLA	43.72900847	0.000612785	0.766634512
3	511	CLA	A	1106	CLA	49.13803321	2.72E-06	0.006853615
3	511	CLA	A	1107	CLA	41.95207258	6.65E-05	0.064887912
3	511	CLA	A	1109	CLA	42.58874642	0.000235671	0.251615442
3	511	CLA	A	1138	CLA	34.51443137	0.002633519	0.796531959
3	511	CLA	A	1139	CLA	34.88588042	0.002217533	0.715205166
3	511	CLA	A	1140	CLA	45.0859604	0.000674897	1.014256319
3	511	CLA	B	1227	CLA	48.5850346	3.05E-05	0.07173267
3	511	CLA	B	1228	CLA	39.39943951	5.52E-05	0.036931215
3	511	CLA	B	1229	CLA	36.03312612	0.000752766	0.29480434
3	511	CLA	B	1230	CLA	40.17760523	0.000304481	0.229153587
3	511	CLA	B	1235	CLA	47.49825745	0.000419244	0.861381848
3	511	CLA	B	1236	CLA	49.34553049	0.000356886	0.92188906
3	511	CLA	F	1301	CLA	25.92261356	0.009990995	0.542430246
3	511	CLA	J	1302	CLA	30.17502815	7.58E-05	0.010237352
3	511	CLA	J	1303	CLA	29.68067914	0.003867232	0.473048449
3	511	CLA	X	1401	CLA	45.92849861	3.77E-07	0.000632972
3	511	CLA	c	504	CLA	49.88430493	0.000258035	0.711417642
3	511	CLA	c	508	CLA	48.56076117	7.49E-05	0.175653683
3	511	CLA	c	511	CLA	46.30883288	2.21E-05	0.038959464
3	511	CLA	c	518	CLA	48.08910327	0.00064823	1.434403366
3	511	CLA	c	519	CLA	49.8227243	0.000435872	1.192852378
3	511	CLA	d	518	CLA	47.71278912	0.000598183	1.26271405
3	511	CLA	d	519	CLA	48.3134194	0.001227432	2.792971246
3	512	CLA	3	501	CLA	20.30962754	0.001181496	0.014835645
3	512	CLA	3	502	CLA	20.18718024	0.007777793	0.094183052
3	512	CLA	3	503	CLA	16.16156849	0.163449221	0.521130303
3	512	CLA	3	504	CLA	28.07213474	0.006016141	0.526784594
3	512	CLA	3	505	CLA	24.41754265	0.004379037	0.166055311
3	512	CLA	3	506	CLA	16.12369421	0.089085531	0.280063764
3	512	CLA	3	507	CLA	12.98736594	0.551268394	0.473316875
3	512	CLA	3	508	CLA	20.62698759	0.25038315	3.450502702
3	512	CLA	3	509	CLA	11.66825651	0.837936878	0.378363768
3	512	CLA	3	510	CLA	17.050507	0.067467046	0.296604621
3	512	CLA	3	511	CLA	19.27891026	0.192721915	1.770469389
3	512	CLA	3	513	CLA	9.467698823	0.604811935	0.077938023
3	512	CLA	3	516	CLA	9.945333529	8.392474112	1.453009834
3	512	CLA	3	517	CLA	26.11462066	0.009610078	0.545370541
3	512	CLA	3	518	CLA	31.34458736	0.001105561	0.187594713
3	512	CLA	3	519	CLA	37.42677707	0.000797072	0.391971335
3	512	CLA	4	501	CLA	41.48648129	0.000214092	0.195300194
3	512	CLA	4	502	CLA	40.74116475	0.000184781	0.151189373
3	512	CLA	4	503	CLA	49.94677683	0.000306098	0.850291895
3	512	CLA	4	504	CLA	48.46433266	8.15E-05	0.188890219
3	512	CLA	4	505	CLA	22.38861521	0.035311682	0.795690598
3	512	CLA	4	506	CLA	33.6498563	0.003621582	0.940719387
3	512	CLA	4	507	CLA	33.09733726	3.85E-05	0.009055928
3	512	CLA	4	508	CLA	35.19159368	0.003238092	1.100487695
3	512	CLA	4	509	CLA	40.18996314	0.000195755	0.147597864
3	512	CLA	4	510	CLA	43.15102029	3.14E-07	0.000363106
3	512	CLA	4	511	CLA	47.37541824	6.93E-05	0.140250778
3	512	CLA	4	512	CLA	46.12565127	0.00048314	0.832511519
3	512	CLA	4	517	CLA	29.10115142	1.87E-05	0.002032584
3	512	CLA	4	518	CLA	26.73555	0.002839287	0.185526718
3	512	CLA	4	519	CLA	28.87910854	1.30E-05	0.001345333
3	512	CLA	2	503	CLA	43.87887593	0.000197572	0.252301686
3	512	CLA	2	509	CLA	48.72320654	0.000789245	1.889250213
3	512	CLA	2	510	CLA	47.1618614	0.000996981	1.96288444
3	512	CLA	2	511	CLA	44.09276982	6.28E-05	0.082624238
3	512	CLA	2	512	CLA	44.60708584	0.000565299	0.796826654
3	512	CLA	2	513	CLA	35.67929997	0.000938505	0.346415365
3	512	CLA	2	516	CLA	46.5712782	0.000238609	0.435570776
3	512	CLA	F	1301	CLA	42.69996987	0.001261951	1.368580979
3	512	CLA	J	1302	CLA	41.14784083	0.001345737	1.168705461
3	512	CLA	J	1303	CLA	40.20588515	6.12E-05	0.046241631
3	512	CLA	c	501	CLA	49.95533611	5.15E-07	0.001431079
3	512	CLA	c	502	CLA	37.20406161	0.004066968	1.929635719
3	512	CLA	c	503	CLA	45.01518432	0.001517064	2.258501613
3	512	CLA	c	504	CLA	32.61657445	2.21E-06	0.000476931
3	512	CLA	c	505	CLA	40.68691577	0.00019995	0.162297849
3	512	CLA	c	507	CLA	45.23597799	5.35E-05	0.081962791
3	512	CLA	c	508	CLA	29.45701292	0.008447812	0.987504035
3	512	CLA	c	509	CLA	35.60315077	0.007149187	2.605251591
3	512	CLA	c	510	CLA	31.3135687	0.010688952	1.802988526
3	512	CLA	c	511	CLA	28.33654633	0.006071092	0.562355282
3	512	CLA	c	512	CLA	46.58922135	0.002131788	3.900490299
3	512	CLA	c	513	CLA	46.26607774	0.000274096	0.480996151
3	512	CLA	c	518	CLA	29.82023259	0.000922422	0.116053502
3	512	CLA	c	519	CLA	32.92552369	1.05E-07	2.40E-05
3	512	CLA	d	505	CLA	44.40329196	0.00158717	2.176591166
3	512	CLA	d	508	CLA	41.95046161	0.001899969	1.852803298
3	512	CLA	d	510	CLA	48.83836116	0.000120793	0.293271158
3	512	CLA	d	511	CLA	48.83366713	2.21E-05	0.053506739
3	512	CLA	d	518	CLA	32.77320434	0.000135958	0.030142553
3	512	CLA	d	519	CLA	32.8010814	0.007415547	1.652473802
3	512	CLA	b	504	CLA	43.25534332	0.000242251	0.283900624
3	512	CLA	b	508	CLA	48.16086595	0.000287989	0.642989929
3	512	CLA	b	509	CLA	48.95953098	0.000299212	0.737334209
3	512	CLA	b	510	CLA	43.72683652	0.000610911	0.764061749
3	512	CLA	b	511	CLA	38.90512096	5.50E-05	0.034132866
3	512	CLA	b	513	CLA	49.9018396	0.000367591	1.015608229
3	513	CLA	3	501	CLA	27.57864772	0.000248573	0.019568362
3	513	CLA	3	502	CLA	25.39020805	0.000433	0.020756179
3	513	CLA	3	503	CLA	19.31564415	0.001772759	0.016472799
3	513	CLA	3	504	CLA	30.40472766	0.0073406	1.037625615
3	513	CLA	3	505	CLA	32.3588942	0.008097213	1.663259588
3	513	CLA	3	506	CLA	25.46136183	0.045562283	2.221046642
3	513	CLA	3	507	CLA	21.8972161	0.188962512	3.727103981
3	513	CLA	3	508	CLA	24.88314739	0.064540492	2.741110711
3	513	CLA	3	509	CLA	16.16775343	0.009359405	0.029909471
3	513	CLA	3	510	CLA	19.81047253	0.020119332	0.21759304
3	513	CLA	3	511	CLA	18.25206016	0.093543559	0.618796245
3	513	CLA	3	512	CLA	9.467698823	0.604811935	0.077938023
3	513	CLA	3	516	CLA	14.64284214	0.30992569	0.546603351
3	513	CLA	3	517	CLA	35.2879842	0.000389373	0.134520685
3	513	CLA	3	518	CLA	37.11186956	0.000915842	0.428114647
3	513	CLA	3	519	CLA	43.60148499	0.001310669	1.611250867
3	513	CLA	4	501	CLA	35.31779057	0.00331524	1.151167588
3	513	CLA	4	502	CLA	34.36296777	0.00174829	0.515015039
3	513	CLA	4	503	CLA	42.71925661	1.82E-08	1.98E-05
3	513	CLA	4	504	CLA	42.90633334	0.000461684	0.515389162
3	513	CLA	4	505	CLA	14.49935854	0.231802781	0.385366366
3	513	CLA	4	506	CLA	25.3111447	0.000250332	0.011777386
3	513	CLA	4	507	CLA	24.33946448	0.065755102	2.446008679
3	513	CLA	4	508	CLA	27.44677706	0.001911541	0.146215775
3	513	CLA	4	509	CLA	31.66712598	0.012639234	2.280526315
3	513	CLA	4	510	CLA	35.71441492	0.002286844	0.849102697
3	513	CLA	4	511	CLA	39.26273475	7.60E-05	0.049792094
3	513	CLA	4	512	CLA	37.24203386	0.00048543	0.231733893
3	513	CLA	4	513	CLA	45.42406073	0.001763451	2.771670544
3	513	CLA	4	516	CLA	41.18711996	0.000695807	0.607742917
3	513	CLA	4	517	CLA	23.45783134	0.037835265	1.127940964
3	513	CLA	4	518	CLA	21.74416637	0.019791281	0.374276796
3	513	CLA	4	519	CLA	26.62057274	0.001378962	0.087804974
3	513	CLA	2	513	CLA	43.96882663	0.00231461	2.99233036
3	513	CLA	F	1301	CLA	41.9684912	7.23E-05	0.070711046
3	513	CLA	J	1302	CLA	43.88263556	4.48E-05	0.057208359
3	513	CLA	J	1303	CLA	38.49723229	0.000655175	0.381589665
3	513	CLA	c	502	CLA	40.95091673	2.78E-06	0.002345628
3	513	CLA	c	503	CLA	46.71055994	0.000103662	0.192651658
3	513	CLA	c	504	CLA	35.39096746	0.000711927	0.250295026
3	513	CLA	c	505	CLA	46.75401884	0.000639704	1.195515263
3	513	CLA	c	507	CLA	49.25900596	0.000310947	0.794808397
3	513	CLA	c	508	CLA	33.89009007	0.003632747	0.984767976
3	513	CLA	c	509	CLA	38.27741167	6.12E-05	0.034458024
3	513	CLA	c	510	CLA	33.86580452	0.000488112	0.131749881
3	513	CLA	c	511	CLA	29.08650208	1.29E-05	0.001399015
3	513	CLA	c	512	CLA	48.1500932	2.33E-05	0.052029462
3	513	CLA	c	513	CLA	45.92219757	0.00050207	0.842485385
3	513	CLA	c	518	CLA	37.04036599	0.001044646	0.482706644
3	513	CLA	c	519	CLA	40.85279375	0.002055815	1.709924966
3	513	CLA	d	502	CLA	46.44372346	0.000646292	1.160521727
3	513	CLA	d	504	CLA	44.95861953	5.83E-06	0.008614842
3	513	CLA	d	505	CLA	41.83385799	5.97E-05	0.057266123
3	513	CLA	d	508	CLA	36.48850013	0.004368642	1.844781487
3	513	CLA	d	509	CLA	45.34034615	0.000823904	1.280702491
3	513	CLA	d	510	CLA	42.911797	0.000847954	0.947315905
3	513	CLA	d	511	CLA	41.56984443	0.001164279	1.074954278
3	513	CLA	d	518	CLA	29.75087639	0.000145344	0.018032625
3	513	CLA	d	519	CLA	31.57274258	0.000246491	0.043685534
3	513	CLA	e	519	CLA	49.98090781	0.000777323	2.168146315
3	513	CLA	b	511	CLA	47.26127741	8.67E-05	0.172864628
3	516	CLA	3	501	CLA	23.42812575	0.014508357	0.429245675
3	516	CLA	3	502	CLA	27.83829235	0.007685999	0.640056501
3	516	CLA	3	503	CLA	21.70021223	0.009908302	0.185116685
3	516	CLA	3	504	CLA	36.23827057	0.000324088	0.131319843
3	516	CLA	3	505	CLA	30.38617393	0.002339791	0.329530499
3	516	CLA	3	506	CLA	16.82334854	0.06591166	0.267361787
3	516	CLA	3	507	CLA	17.95806852	0.006104183	0.036630911
3	516	CLA	3	508	CLA	29.79152635	0.003180563	0.397853357
3	516	CLA	3	509	CLA	21.25147122	0.005083391	0.083781851
3	516	CLA	3	510	CLA	26.64395335	0.002303155	0.147427166
3	516	CLA	3	511	CLA	28.91181672	0.005832855	0.609531131
3	516	CLA	3	512	CLA	9.945333529	8.392474112	1.453009834
3	516	CLA	3	513	CLA	14.64284214	0.30992569	0.546603351
3	516	CLA	3	517	CLA	28.35694093	0.002921598	0.271793556
3	516	CLA	3	518	CLA	39.51684084	3.80E-05	0.025900264
3	516	CLA	3	519	CLA	45.12292336	0.000225702	0.340864589
3	516	CLA	4	501	CLA	43.84050421	0.001742565	2.213628019
3	516	CLA	4	502	CLA	45.80821592	0.000735029	1.215142686
3	516	CLA	4	505	CLA	27.71053092	3.96E-05	0.00320646
3	516	CLA	4	506	CLA	34.4313745	0.000340989	0.10165501
3	516	CLA	4	507	CLA	35.96794802	0.008495077	3.290968428
3	516	CLA	4	508	CLA	41.71391491	1.39E-05	0.0130699
3	516	CLA	4	509	CLA	45.14648715	0.001668449	2.52766296
3	516	CLA	4	510	CLA	48.93871338	0.000756426	1.859278188
3	516	CLA	4	512	CLA	48.91681198	0.000197781	0.484836651
3	516	CLA	4	517	CLA	30.37131655	0.01439256	2.021073905
3	516	CLA	4	518	CLA	34.98304882	0.004309382	1.413264125
3	516	CLA	4	519	CLA	37.05285421	0.002266625	1.049474915
3	516	CLA	2	503	CLA	48.26258744	0.000645965	1.46061205
3	516	CLA	2	512	CLA	48.01494926	0.000512837	1.124347984
3	516	CLA	2	513	CLA	39.40667183	0.000598583	0.401056231
3	516	CLA	2	516	CLA	47.94642804	0.000235634	0.512198914
3	516	CLA	J	1303	CLA	48.7266212	1.16E-05	0.027676812
3	516	CLA	c	501	CLA	41.58397539	0.000713084	0.659719605
3	516	CLA	c	502	CLA	29.12002986	0.000991115	0.10812784
3	516	CLA	c	503	CLA	36.65434615	0.001219155	0.529022514
3	516	CLA	c	504	CLA	26.47602897	0.013812901	0.851264306
3	516	CLA	c	505	CLA	32.17108198	0.005226173	1.036669285
3	516	CLA	c	506	CLA	42.9930715	0.00145238	1.641094
3	516	CLA	c	507	CLA	35.62807677	0.001068793	0.391120253
3	516	CLA	c	508	CLA	19.85546194	0.163146307	1.788626461
3	516	CLA	c	509	CLA	25.74894557	0.002528213	0.131835645
3	516	CLA	c	510	CLA	22.24876981	0.000243616	0.005286934
3	516	CLA	c	511	CLA	18.78810318	5.98E-06	4.71E-05
3	516	CLA	c	512	CLA	36.82694368	0.002145527	0.957613954
3	516	CLA	c	513	CLA	36.91574978	0.002389918	1.082220295
3	516	CLA	c	516	CLA	46.6722689	4.51E-05	0.08333296
3	516	CLA	c	517	CLA	44.06790081	0.001753906	2.298279774
3	516	CLA	c	518	CLA	22.67618193	0.007892419	0.191995985
3	516	CLA	c	519	CLA	28.02700871	0.003471892	0.301084968
3	516	CLA	d	502	CLA	46.24896238	0.000558926	0.978652488
3	516	CLA	d	504	CLA	47.47388712	1.39E-05	0.028552451
3	516	CLA	d	505	CLA	36.66116466	1.32E-05	0.005725534
3	516	CLA	d	507	CLA	47.85091539	9.41E-05	0.20208994
3	516	CLA	d	508	CLA	36.70161394	0.002968799	1.298237574
3	516	CLA	d	509	CLA	45.80989676	0.000541541	0.895467958
3	516	CLA	d	510	CLA	44.79146591	0.000402012	0.580862526
3	516	CLA	d	511	CLA	45.44166011	0.000383075	0.603491357
3	516	CLA	d	517	CLA	49.6581351	4.28E-07	0.001147864
3	516	CLA	d	518	CLA	26.34325401	0.001605919	0.096029025
3	516	CLA	d	519	CLA	26.97478849	0.004532437	0.31242264
3	516	CLA	b	502	CLA	46.74742703	0.001636432	3.055671707
3	516	CLA	b	503	CLA	46.07836115	0.000394074	0.67487313
3	516	CLA	b	504	CLA	40.40209644	0.001248255	0.971379797
3	516	CLA	b	508	CLA	44.94106979	0.000164531	0.242533046
3	516	CLA	b	509	CLA	44.00788181	0.002746626	3.569807161
3	516	CLA	b	510	CLA	39.45294487	0.005191402	3.502866799
3	516	CLA	b	511	CLA	34.16258582	1.49E-05	0.004250076
3	516	CLA	b	512	CLA	48.76824972	0.000736965	1.773913365
3	516	CLA	b	513	CLA	42.24863198	0.00025493	0.259394103
3	517	CLA	3	501	CLA	14.31204929	0.561805458	0.863891745
3	517	CLA	3	502	CLA	20.69931598	1.69E-05	0.000238198
3	517	CLA	3	503	CLA	25.55919709	0.006480765	0.323274876
3	517	CLA	3	504	CLA	30.63360157	0.00075688	0.111912253
3	517	CLA	3	505	CLA	15.9977295	0.008650405	0.025944718
3	517	CLA	3	506	CLA	14.2313278	0.063253068	0.094019202
3	517	CLA	3	507	CLA	16.35629194	0.437886614	1.500144934
3	517	CLA	3	508	CLA	26.74285319	0.00030307	0.019835903
3	517	CLA	3	509	CLA	25.46121886	0.011878864	0.579045241
3	517	CLA	3	510	CLA	27.05677743	0.003966585	0.27844252
3	517	CLA	3	511	CLA	35.71823021	2.28E-05	0.00848266
3	517	CLA	3	512	CLA	26.11462066	0.009610078	0.545370541
3	517	CLA	3	513	CLA	35.2879842	0.000389373	0.134520685
3	517	CLA	3	516	CLA	28.35694093	0.002921598	0.271793556
3	517	CLA	3	518	CLA	25.61721181	0.006626988	0.335096391
3	517	CLA	3	519	CLA	25.8671402	0.029416105	1.576660192
3	517	CLA	4	505	CLA	45.17894115	2.73E-05	0.041609945
3	517	CLA	4	517	CLA	48.44181134	3.53E-05	0.081638214
3	517	CLA	4	518	CLA	44.75897749	5.00E-05	0.071924
3	517	CLA	4	519	CLA	41.18070492	0.00068521	0.597927884
3	517	CLA	2	501	CLA	32.13271566	0.001129443	0.222439243
3	517	CLA	2	502	CLA	32.47945192	0.002391471	0.502319097
3	517	CLA	2	503	CLA	21.46268998	0.020493048	0.358404864
3	517	CLA	2	504	CLA	32.81425954	9.90E-06	0.002212328
3	517	CLA	2	505	CLA	48.06416806	0.000260632	0.574935827
3	517	CLA	2	506	CLA	39.93951595	0.002059569	1.495737812
3	517	CLA	2	507	CLA	38.16951555	0.0039697	2.196443467
3	517	CLA	2	508	CLA	41.31076066	0.002727927	2.425908288
3	517	CLA	2	509	CLA	33.41091492	0.00280334	0.697699463
3	517	CLA	2	510	CLA	31.3512473	0.001689477	0.287040732
3	517	CLA	2	511	CLA	34.42462273	0.007584653	2.258464628
3	517	CLA	2	512	CLA	26.71253674	2.52E-05	0.001637091
3	517	CLA	2	513	CLA	22.00310574	0.031240817	0.634291251
3	517	CLA	2	516	CLA	27.61567825	0.023655939	1.877313913
3	517	CLA	2	517	CLA	44.40996566	7.19E-05	0.098627745
3	517	CLA	A	1105	CLA	49.0281549	0.000155618	0.386719711
3	517	CLA	F	1301	CLA	49.49804314	0.000152756	0.401965239
3	517	CLA	J	1302	CLA	38.64733089	4.67E-06	0.002785141
3	517	CLA	J	1303	CLA	48.38183168	7.69E-05	0.176477565
3	517	CLA	c	502	CLA	40.03802288	0.00010233	0.075422729
3	517	CLA	c	504	CLA	37.76720351	0.000905397	0.470099959
3	517	CLA	c	505	CLA	38.13418124	0.002777412	1.528232235
3	517	CLA	c	507	CLA	47.9827026	0.000236235	0.515839031
3	517	CLA	c	508	CLA	35.9027997	3.51E-05	0.013434033
3	517	CLA	c	509	CLA	44.06602888	3.34E-05	0.043792295
3	517	CLA	c	510	CLA	40.03454315	0.000323524	0.238329815
3	517	CLA	c	511	CLA	43.06751103	0.000604211	0.689841573
3	517	CLA	c	517	CLA	48.23243076	0.000261623	0.589349541
3	517	CLA	c	518	CLA	26.31771122	0.029325357	1.743389558
3	517	CLA	c	519	CLA	21.88878457	0.136586562	2.687820636
3	517	CLA	d	519	CLA	46.72753853	0.000254477	0.473967634
3	517	CLA	b	501	CLA	43.72261138	0.000916942	1.14614822
3	517	CLA	b	502	CLA	31.2007409	0.007047072	1.163216595
3	517	CLA	b	503	CLA	36.94220596	0.002622484	1.19264767
3	517	CLA	b	504	CLA	22.95496709	0.070606442	1.848275916
3	517	CLA	b	505	CLA	43.05684531	5.80E-05	0.066131706
3	517	CLA	b	507	CLA	44.96127003	0.000121905	0.180183464
3	517	CLA	b	508	CLA	31.41640662	0.005155845	0.886954431
3	517	CLA	b	509	CLA	34.84544541	0.000557159	0.178450374
3	517	CLA	b	510	CLA	27.37611433	0.00192593	0.145055365
3	517	CLA	b	511	CLA	28.35219288	0.009695349	0.901043572
3	517	CLA	b	512	CLA	43.91682313	9.15E-05	0.117471866
3	517	CLA	b	513	CLA	43.10167564	1.58E-06	0.001810707
3	517	CLA	b	518	CLA	33.29698862	1.07E-05	0.00261292
3	517	CLA	b	519	CLA	33.89707353	0.002474904	0.671728975
3	517	CLA	a	504	CLA	44.96814672	7.28E-07	0.001076896
3	517	CLA	a	510	CLA	49.53724359	0.000208333	0.550822584
3	517	CLA	a	511	CLA	47.73055067	0.000256112	0.5418408
3	518	CLA	3	501	CLA	29.41100063	0.00078864	0.091327171
3	518	CLA	3	502	CLA	21.07189206	0.004958728	0.077670116
3	518	CLA	3	503	CLA	31.83767035	0.003822169	0.712229583
3	518	CLA	3	504	CLA	25.5822406	0.012637621	0.633810212
3	518	CLA	3	505	CLA	12.83077581	0.63282602	0.505201066
3	518	CLA	3	506	CLA	28.28812977	0.001490696	0.136671208
3	518	CLA	3	507	CLA	22.64076366	0.021387778	0.515435746
3	518	CLA	3	508	CLA	13.02053755	0.53596341	0.467273397
3	518	CLA	3	509	CLA	20.98511427	0.023310767	0.356194354
3	518	CLA	3	510	CLA	20.4917479	3.88E-05	0.000514041
3	518	CLA	3	511	CLA	24.59364841	0.005842773	0.231323208
3	518	CLA	3	512	CLA	31.34458736	0.001105561	0.187594713
3	518	CLA	3	513	CLA	37.11186956	0.000915842	0.428114647
3	518	CLA	3	516	CLA	39.51684084	3.80E-05	0.025900264
3	518	CLA	3	517	CLA	25.61721181	0.006626988	0.335096391
3	518	CLA	3	519	CLA	10.314463	0.021990373	0.004737779
3	518	CLA	4	505	CLA	43.46021737	0.000206947	0.249501683
3	518	CLA	4	508	CLA	48.90841385	3.62E-07	0.000886324
3	518	CLA	4	518	CLA	36.71082016	0.002318801	1.015524451
3	518	CLA	4	519	CLA	34.71644502	0.002226961	0.697567856
3	518	CLA	2	501	CLA	35.44708486	0.000697198	0.247457981
3	518	CLA	2	502	CLA	26.30832009	0.010125125	0.600650042
3	518	CLA	2	503	CLA	23.91132798	0.013898025	0.464769591
3	518	CLA	2	504	CLA	22.51091988	0.071137812	1.65623663
3	518	CLA	2	505	CLA	39.93778905	0.001056769	0.767267056
3	518	CLA	2	506	CLA	40.69147455	0.000123677	0.100455108
3	518	CLA	2	507	CLA	34.78842713	0.002748405	0.87166973
3	518	CLA	2	508	CLA	27.15817658	0.001749525	0.125599008
3	518	CLA	2	509	CLA	23.62265999	0.010840428	0.337040154
3	518	CLA	2	510	CLA	19.08623907	6.35E-05	0.000549493
3	518	CLA	2	511	CLA	16.77523159	0.003610672	0.014396655
3	518	CLA	2	512	CLA	27.00578408	0.003374817	0.234235838
3	518	CLA	2	513	CLA	21.63324675	0.030073216	0.551534301
3	518	CLA	2	516	CLA	35.03825101	0.004457091	1.475599336
3	518	CLA	2	517	CLA	44.49643414	3.77E-05	0.052324971
3	518	CLA	2	518	CLA	37.3297245	0.002081296	1.00768552
3	518	CLA	2	519	CLA	41.92709666	4.30E-05	0.041780867
3	518	CLA	A	1101	CLA	32.50961748	0.00233941	0.4941285
3	518	CLA	A	1102	CLA	34.12317409	0.001068466	0.301800221
3	518	CLA	A	1103	CLA	42.60580431	0.000390138	0.417535209
3	518	CLA	A	1104	CLA	39.50869461	0.00116304	0.791431089
3	518	CLA	A	1105	CLA	28.90385089	0.016160915	1.686019577
3	518	CLA	A	1106	CLA	37.9206006	0.002762519	1.469666865
3	518	CLA	A	1107	CLA	35.03120458	2.55E-05	0.008441264
3	518	CLA	A	1108	CLA	37.75032697	0.000630861	0.326678153
3	518	CLA	A	1109	CLA	29.80658484	0.00014221	0.017842958
3	518	CLA	A	1110	CLA	48.66091798	3.11E-06	0.007387228
3	518	CLA	A	1111	CLA	44.51991493	4.13E-05	0.057575095
3	518	CLA	A	1112	CLA	43.48656091	5.86E-05	0.070908064
3	518	CLA	A	1114	CLA	40.39803931	5.94E-06	0.004618645
3	518	CLA	A	1126	CLA	44.6253726	0.000790166	1.116533414
3	518	CLA	A	1127	CLA	45.83197812	0.000326822	0.541982683
3	518	CLA	A	1128	CLA	46.61961782	0.000135041	0.248050112
3	518	CLA	A	1138	CLA	42.3214588	4.78E-07	0.000491634
3	518	CLA	A	1139	CLA	39.1456458	6.18E-05	0.039792561
3	518	CLA	A	1140	CLA	42.41405346	0.00081691	0.850933421
3	518	CLA	B	1229	CLA	42.31708811	0.001644464	1.689590682
3	518	CLA	B	1230	CLA	40.72467903	0.001316422	1.074492728
3	518	CLA	F	1301	CLA	29.99295294	0.001630641	0.212391004
3	518	CLA	J	1302	CLA	21.87992134	0.002529496	0.049655917
3	518	CLA	J	1303	CLA	38.13481315	0.00106069	0.583687935
3	518	CLA	c	518	CLA	48.5135279	7.39E-05	0.172307015
3	518	CLA	c	519	CLA	46.80434521	3.02E-05	0.056847211
3	518	CLA	b	504	CLA	47.88564189	4.20E-05	0.090505225
3	518	CLA	b	511	CLA	48.0723772	0.000607007	1.34038556
3	518	CLA	b	518	CLA	49.09981949	6.42E-05	0.161064217
3	518	CLA	b	519	CLA	49.83117154	2.77E-06	0.007593282
3	519	CLA	3	501	CLA	29.56561694	0.012798708	1.529502707
3	519	CLA	3	502	CLA	22.10585135	0.039507489	0.824869669
3	519	CLA	3	503	CLA	33.75762293	0.002387077	0.632062392
3	519	CLA	3	504	CLA	24.76155958	0.030429867	1.254961638
3	519	CLA	3	505	CLA	18.79495387	0.199230723	1.571326108
3	519	CLA	3	506	CLA	33.17413759	0.004377133	1.043878672
3	519	CLA	3	507	CLA	28.72627376	0.013215474	1.328681696
3	519	CLA	3	508	CLA	21.65868096	0.019271807	0.355940073
3	519	CLA	3	509	CLA	28.18994697	0.005906404	0.530336046
3	519	CLA	3	510	CLA	25.23114367	0.031073456	1.434410989
3	519	CLA	3	511	CLA	32.15571727	0.003310534	0.654801516
3	519	CLA	3	512	CLA	37.42677707	0.000797072	0.391971335
3	519	CLA	3	513	CLA	43.60148499	0.001310669	1.611250867
3	519	CLA	3	516	CLA	45.12292336	0.000225702	0.340864589
3	519	CLA	3	517	CLA	25.8671402	0.029416105	1.576660192
3	519	CLA	3	518	CLA	10.314463	0.021990373	0.004737779
3	519	CLA	4	505	CLA	48.61155345	0.000137525	0.324699168
3	519	CLA	4	518	CLA	41.18079943	1.85E-05	0.016155331
3	519	CLA	4	519	CLA	36.58343773	0.000944245	0.404999372
3	519	CLA	2	501	CLA	30.15828526	0.008358412	1.125190591
3	519	CLA	2	502	CLA	20.59139405	0.008149647	0.111151598
3	519	CLA	2	503	CLA	19.42788195	0.001112417	0.010702436
3	519	CLA	2	504	CLA	13.85505615	0.320522555	0.405668015
3	519	CLA	2	505	CLA	37.88458374	0.001187636	0.628233006
3	519	CLA	2	506	CLA	39.62943505	5.01E-05	0.034728112
3	519	CLA	2	507	CLA	34.09057995	0.002079283	0.583959061
3	519	CLA	2	508	CLA	26.98031208	0.003964406	0.273603981
3	519	CLA	2	509	CLA	24.34387886	0.00296306	0.110342191
3	519	CLA	2	510	CLA	16.83174325	0.070138388	0.285359804
3	519	CLA	2	511	CLA	20.66337843	0.001127114	0.015697778
3	519	CLA	2	512	CLA	28.3232588	0.000151695	0.014011725
3	519	CLA	2	513	CLA	25.86131656	0.001453203	0.077784402
3	519	CLA	2	516	CLA	36.4468233	0.002347747	0.984627255
3	519	CLA	2	517	CLA	40.3275419	0.00092703	0.713455061
3	519	CLA	2	518	CLA	34.46270071	0.002008486	0.602042521
3	519	CLA	2	519	CLA	36.6588719	0.000900012	0.390827855
3	519	CLA	1	504	CLA	49.6873686	0.000466819	1.256860253
3	519	CLA	A	1101	CLA	34.81963064	0.003984382	1.270481488
3	519	CLA	A	1102	CLA	35.33014833	0.001504567	0.523536347
3	519	CLA	A	1103	CLA	42.37192427	0.00241095	2.496432064
3	519	CLA	A	1104	CLA	37.69164758	0.003973759	2.038612668
3	519	CLA	A	1105	CLA	23.6525639	0.043652228	1.367534179
3	519	CLA	A	1106	CLA	33.06501385	0.005051816	1.181196564
3	519	CLA	A	1107	CLA	31.07779518	0.001501521	0.242044471
3	519	CLA	A	1108	CLA	37.34546699	0.000186132	0.090346206
3	519	CLA	A	1109	CLA	32.45060349	0.007578631	1.583397143
3	519	CLA	A	1110	CLA	47.0141785	0.000959369	1.853621564
3	519	CLA	A	1111	CLA	43.00224522	1.20E-07	0.000135446
3	519	CLA	A	1112	CLA	37.22133339	8.07E-05	0.03839207
3	519	CLA	A	1113	CLA	46.88651957	0.001050791	1.997408151
3	519	CLA	A	1114	CLA	33.37916684	0.001054041	0.260839178
3	519	CLA	A	1117	CLA	46.17490825	0.001576198	2.733438782
3	519	CLA	A	1126	CLA	40.8179556	0.003864408	3.197812024
3	519	CLA	A	1127	CLA	41.652769	0.001115471	1.042279124
3	519	CLA	A	1128	CLA	46.68858902	0.001033532	1.915362114
3	519	CLA	A	1138	CLA	45.46305551	2.62E-06	0.004131488
3	519	CLA	A	1139	CLA	42.6936195	0.000389695	0.422246115
3	519	CLA	A	1140	CLA	42.41255069	0.000177698	0.185059842
3	519	CLA	B	1229	CLA	42.92283953	0.000680969	0.761939302
3	519	CLA	B	1230	CLA	38.62410052	0.000589319	0.350076441
3	519	CLA	F	1301	CLA	31.82301427	0.000293667	0.054571416
3	519	CLA	J	1302	CLA	18.39046767	0.020386523	0.141111443
3	519	CLA	J	1303	CLA	37.8637826	0.000594322	0.3133489
3	519	CLA	c	519	CLA	47.5420162	0.001899845	3.925058089
3	519	CLA	b	504	CLA	46.3919784	0.000551028	0.982863754
3	519	CLA	b	518	CLA	48.80369971	0.000543457	1.313845975
3	519	CLA	b	519	CLA	47.26497394	0.000183974	0.366991788
4	501	CLA	3	501	CLA	45.79413654	0.001046361	1.72664566
4	501	CLA	3	502	CLA	43.60508555	9.73E-05	0.119712862
4	501	CLA	3	503	CLA	34.21786139	0.003548751	1.019189896
4	501	CLA	3	504	CLA	40.13758272	3.12E-06	0.002330962
4	501	CLA	3	509	CLA	45.68314985	0.000133474	0.217067309
4	501	CLA	3	510	CLA	41.68220216	2.78E-05	0.026067764
4	501	CLA	3	511	CLA	43.40679867	0.001169578	1.399710104
4	501	CLA	3	512	CLA	41.48648129	0.000214092	0.195300194
4	501	CLA	3	513	CLA	35.31779057	0.00331524	1.151167588
4	501	CLA	3	516	CLA	43.84050421	0.001742565	2.213628019
4	501	CLA	4	502	CLA	12.90104108	0.078908206	0.065092829
4	501	CLA	4	503	CLA	12.76409754	0.000756056	0.000585001
4	501	CLA	4	504	CLA	21.54249377	0.001640884	0.029343781
4	501	CLA	4	505	CLA	23.4636023	0.005581172	0.166631065
4	501	CLA	4	506	CLA	18.45674156	0.054018683	0.382064432
4	501	CLA	4	507	CLA	18.22169103	0.076080012	0.49827038
4	501	CLA	4	508	CLA	26.37852232	0.000608646	0.036688517
4	501	CLA	4	509	CLA	22.19922438	0.034972926	0.748895469
4	501	CLA	4	510	CLA	20.72486859	0.002334665	0.033100737
4	501	CLA	4	511	CLA	31.19174101	0.002385531	0.393083882
4	501	CLA	4	512	CLA	20.45334264	0.000467701	0.006126554
4	501	CLA	4	513	CLA	27.83452622	7.69E-05	0.006400561
4	501	CLA	4	516	CLA	23.67473903	0.014497439	0.456735646
4	501	CLA	4	517	CLA	13.63447425	1.046715731	1.203154935
4	501	CLA	4	518	CLA	29.52550057	0.000885948	0.1050157
4	501	CLA	4	519	CLA	29.6505174	0.011020956	1.339909137
4	501	CLA	5	501	CLA	45.88273629	0.001087276	1.815089489
4	501	CLA	5	502	CLA	45.74603919	0.001041081	1.707134701
4	501	CLA	5	505	CLA	34.68063082	0.002664701	0.829531548
4	501	CLA	5	506	CLA	45.54875329	0.000101722	0.162530786
4	501	CLA	5	507	CLA	45.50305911	0.000893147	1.418498682
4	501	CLA	5	508	CLA	46.46855613	6.68E-05	0.120389416
4	501	CLA	5	517	CLA	35.50539246	0.000925349	0.331691092
4	501	CLA	5	518	CLA	35.16521698	0.001084835	0.367033591
4	501	CLA	5	519	CLA	30.18850597	0.007509009	1.016938753
4	501	CLA	J	1303	CLA	36.33655241	0.00041206	0.169701513
4	501	CLA	X	1401	CLA	46.50192656	4.42E-06	0.007989539
4	501	CLA	c	504	CLA	42.72521744	0.002187986	2.381292125
4	501	CLA	c	510	CLA	48.76759312	0.001131232	2.722714911
4	501	CLA	c	511	CLA	48.5994058	3.11E-05	0.073356772
4	501	CLA	d	501	CLA	45.04474156	0.000270644	0.404506073
4	501	CLA	d	502	CLA	33.08661714	0.001133692	0.266116442
4	501	CLA	d	503	CLA	39.40851819	0.000634512	0.425248514
4	501	CLA	d	504	CLA	23.80584342	0.005556566	0.180954886
4	501	CLA	d	505	CLA	45.24220279	0.001134224	1.740298629
4	501	CLA	d	507	CLA	48.43712523	0.000170909	0.394909111
4	501	CLA	d	508	CLA	35.62014841	0.002415383	0.882719523
4	501	CLA	d	509	CLA	39.38939723	0.00043022	0.287493903
4	501	CLA	d	510	CLA	31.23935865	0.000210117	0.034941001
4	501	CLA	d	511	CLA	34.49620305	5.55E-05	0.016726043
4	501	CLA	d	512	CLA	48.08743093	0.000474102	1.048874199
4	501	CLA	d	513	CLA	48.03562238	0.000367094	0.806900039
4	501	CLA	d	518	CLA	35.17095547	0.006353954	2.151847534
4	501	CLA	d	519	CLA	33.57913878	0.005633734	1.445027297
4	501	CLA	e	502	CLA	42.60834254	0.000752938	0.806101251
4	501	CLA	e	504	CLA	39.47853434	9.05E-05	0.061278985
4	501	CLA	e	505	CLA	42.76667007	3.85E-06	0.004216321
4	501	CLA	e	508	CLA	40.70334819	4.56E-05	0.037074176
4	501	CLA	e	509	CLA	48.50360306	0.000329952	0.76870079
4	501	CLA	e	510	CLA	43.72430667	0.00014359	0.17952453
4	501	CLA	e	511	CLA	47.61690021	0.000139664	0.291282655
4	501	CLA	e	518	CLA	31.06066455	0.002044978	0.328560675
4	501	CLA	e	519	CLA	25.13111699	4.41E-07	1.99E-05
4	501	CLA	f	519	CLA	48.87513692	0.000820148	2.000243074
4	502	CLA	3	501	CLA	45.6925518	0.00102941	1.676189463
4	502	CLA	3	502	CLA	39.96443765	1.73E-06	0.001258048
4	502	CLA	3	503	CLA	33.33706653	0.002111299	0.518533151
4	502	CLA	3	504	CLA	34.40584988	0.000128771	0.03821862
4	502	CLA	3	508	CLA	46.5252698	0.000618565	1.122486713
4	502	CLA	3	509	CLA	41.63226836	3.29E-09	3.06E-06
4	502	CLA	3	510	CLA	36.44548117	0.00015002	0.062903239
4	502	CLA	3	511	CLA	36.85705867	0.00143032	0.641534214
4	502	CLA	3	512	CLA	40.74116475	0.000184781	0.151189373
4	502	CLA	3	513	CLA	34.36296777	0.00174829	0.515015039
4	502	CLA	3	516	CLA	45.80821592	0.000735029	1.215142686
4	502	CLA	4	501	CLA	12.90104108	0.078908206	0.065092829
4	502	CLA	4	503	CLA	11.86464753	0.482891647	0.241013388
4	502	CLA	4	504	CLA	10.72780374	5.991919105	1.634155155
4	502	CLA	4	505	CLA	20.37730007	0.000686141	0.008789322
4	502	CLA	4	506	CLA	23.09674514	0.042799949	1.16254662
4	502	CLA	4	507	CLA	18.3478835	0.026348412	0.179859229
4	502	CLA	4	508	CLA	17.19585185	0.002853818	0.013201732
4	502	CLA	4	509	CLA	15.42833322	0.422441183	1.019395569
4	502	CLA	4	510	CLA	9.893641443	2.486365153	0.417219254
4	502	CLA	4	511	CLA	21.53670035	0.078172463	1.395697233
4	502	CLA	4	512	CLA	20.18947983	0.008304311	0.100627532
4	502	CLA	4	513	CLA	25.47271256	0.000307548	0.015032327
4	502	CLA	4	516	CLA	27.94604518	0.008031484	0.684510939
4	502	CLA	4	517	CLA	19.99444845	2.32E-05	0.000265132
4	502	CLA	4	518	CLA	20.8936941	0.00495238	0.073717024
4	502	CLA	4	519	CLA	21.60409676	0.04505319	0.819605108
4	502	CLA	5	501	CLA	43.66304018	0.000160211	0.198626735
4	502	CLA	5	502	CLA	40.00821509	1.04E-05	0.007632412
4	502	CLA	5	504	CLA	44.18186697	0.001066957	1.41995188
4	502	CLA	5	505	CLA	29.49060428	0.017622911	2.074159297
4	502	CLA	5	506	CLA	43.70068195	0.001000957	1.247403612
4	502	CLA	5	507	CLA	41.56324936	0.000699457	0.645179531
4	502	CLA	5	508	CLA	38.33114673	0.001754552	0.995725318
4	502	CLA	5	509	CLA	44.96421583	2.38E-06	0.003513191
4	502	CLA	5	510	CLA	44.06884057	0.00027691	0.362902596
4	502	CLA	5	517	CLA	35.02690464	0.00203229	0.671519432
4	502	CLA	5	518	CLA	25.74733901	0.013041931	0.679827039
4	502	CLA	5	519	CLA	20.56402247	0.007900142	0.106892135
4	502	CLA	A	1138	CLA	45.1702063	1.68E-05	0.025580797
4	502	CLA	B	1227	CLA	46.09571821	0.000195311	0.335236813
4	502	CLA	B	1228	CLA	39.64318481	0.000138364	0.096094436
4	502	CLA	B	1229	CLA	39.23267419	0.001247195	0.813737228
4	502	CLA	B	1230	CLA	43.79776131	0.000950606	1.200534342
4	502	CLA	B	1231	CLA	45.82051852	0.000228978	0.379153897
4	502	CLA	B	1235	CLA	40.74252767	0.000294937	0.241368176
4	502	CLA	B	1236	CLA	45.26535581	0.000701848	1.080192723
4	502	CLA	B	1232	CLA	45.13575843	1.43E-06	0.00216975
4	502	CLA	B	1233	CLA	45.26104186	0.00011715	0.180199148
4	502	CLA	F	1301	CLA	40.37468496	4.61E-05	0.035735745
4	502	CLA	J	1302	CLA	46.89295041	0.000133611	0.254184883
4	502	CLA	J	1303	CLA	26.24535631	0.01421233	0.831079473
4	502	CLA	X	1401	CLA	33.88909519	0.007581444	2.054821921
4	502	CLA	d	502	CLA	45.28265289	0.001120712	1.728811682
4	502	CLA	d	504	CLA	36.50580343	0.000857369	0.363079454
4	502	CLA	d	508	CLA	44.86242089	0.000358511	0.522951185
4	502	CLA	d	509	CLA	49.58861241	0.00041788	1.11174694
4	502	CLA	d	510	CLA	42.24538095	0.000350116	0.356081473
4	502	CLA	d	511	CLA	43.01775245	9.13E-05	0.103574976
4	502	CLA	d	518	CLA	43.8234197	0.00205125	2.599672009
4	502	CLA	d	519	CLA	42.76592368	0.001400324	1.532773705
4	502	CLA	e	504	CLA	46.08660902	0.000546407	0.936757139
4	502	CLA	e	508	CLA	47.25990058	0.00012983	0.258818489
4	502	CLA	e	518	CLA	39.81879962	0.000815313	0.581454587
4	502	CLA	e	519	CLA	35.96668022	0.004188612	1.622313304
4	503	CLA	3	503	CLA	43.51165301	0.000313977	0.381236012
4	503	CLA	3	504	CLA	46.04547953	0.001550835	2.644539473
4	503	CLA	3	510	CLA	47.78836441	0.000614645	1.309845265
4	503	CLA	3	511	CLA	47.45504973	0.000288389	0.589299864
4	503	CLA	3	512	CLA	49.94677683	0.000306098	0.850291895
4	503	CLA	3	513	CLA	42.71925661	1.82E-08	1.98E-05
4	503	CLA	4	501	CLA	12.76409754	0.000756056	0.000585001
4	503	CLA	4	502	CLA	11.86464753	0.482891647	0.241013388
4	503	CLA	4	504	CLA	16.41754159	0.212888202	0.745869375
4	503	CLA	4	505	CLA	28.78120823	0.003058256	0.311021444
4	503	CLA	4	506	CLA	24.20132395	0.002337931	0.08404827
4	503	CLA	4	507	CLA	21.33139766	0.01047191	0.176524185
4	503	CLA	4	508	CLA	24.58006823	0.016104273	0.635480262
4	503	CLA	4	509	CLA	18.3809914	0.035662929	0.246089468
4	503	CLA	4	510	CLA	14.88287136	0.290279995	0.564416764
4	503	CLA	4	511	CLA	24.0108499	0.027577946	0.945517453
4	503	CLA	4	512	CLA	16.10232719	0.173084044	0.539822953
4	503	CLA	4	513	CLA	19.36989417	0.001776531	0.016787994
4	503	CLA	4	516	CLA	21.73840404	0.009333681	0.176230595
4	503	CLA	4	517	CLA	24.73648104	0.006987585	0.286429033
4	503	CLA	4	518	CLA	31.85027011	0.00385433	0.719929588
4	503	CLA	4	519	CLA	33.4643793	0.00216702	0.54453028
4	503	CLA	5	501	CLA	34.12465954	0.004028168	1.138098906
4	503	CLA	5	502	CLA	33.28025249	0.002481097	0.603150749
4	503	CLA	5	503	CLA	43.30613124	0.00027459	0.324073004
4	503	CLA	5	504	CLA	39.54456251	8.01E-09	5.48E-06
4	503	CLA	5	505	CLA	22.51380457	0.005854738	0.136415348
4	503	CLA	5	506	CLA	34.04462997	0.00100664	0.280432403
4	503	CLA	5	507	CLA	33.26368852	0.002805991	0.680097405
4	503	CLA	5	508	CLA	34.18629943	0.002330697	0.66567273
4	503	CLA	5	509	CLA	38.9514562	0.00123649	0.772672229
4	503	CLA	5	510	CLA	38.78132264	0.000427274	0.260078659
4	503	CLA	5	511	CLA	46.15800034	7.73E-05	0.133673621
4	503	CLA	5	512	CLA	45.11473796	0.000168464	0.254144246
4	503	CLA	5	516	CLA	49.92117606	0.000514549	1.424944033
4	503	CLA	5	517	CLA	24.18918779	0.009782636	0.350627548
4	503	CLA	5	518	CLA	23.67347243	0.014145206	0.445495679
4	503	CLA	5	519	CLA	19.42258616	6.00E-05	0.000576599
4	503	CLA	B	1228	CLA	46.7059237	4.51E-05	0.083799985
4	503	CLA	B	1229	CLA	48.70794951	0.000102092	0.243922145
4	503	CLA	B	1231	CLA	48.9284049	4.29E-05	0.105244871
4	503	CLA	B	1235	CLA	47.82666376	0.000244255	0.523029674
4	503	CLA	B	1232	CLA	46.28675167	6.90E-05	0.121376942
4	503	CLA	B	1233	CLA	44.48539908	0.000365442	0.506740324
4	503	CLA	J	1303	CLA	37.28145691	0.000563335	0.270636322
4	503	CLA	X	1401	CLA	39.5471758	0.002272759	1.555638273
4	503	CLA	d	502	CLA	42.31118876	0.00142349	1.461329864
4	503	CLA	d	503	CLA	46.28639061	0.000317239	0.558172569
4	503	CLA	d	504	CLA	32.60737366	0.007253951	1.560026369
4	503	CLA	d	508	CLA	43.91380222	0.000335581	0.430592521
4	503	CLA	d	509	CLA	46.53584354	0.000837825	1.522444735
4	503	CLA	d	510	CLA	38.7723563	0.002051782	1.247173331
4	503	CLA	d	511	CLA	39.4249964	0.00053197	0.35742049
4	503	CLA	d	518	CLA	45.91912415	1.68E-05	0.028115052
4	503	CLA	d	519	CLA	45.70307833	0.000378865	0.617759504
4	503	CLA	e	502	CLA	39.88326862	0.001932315	1.39150528
4	503	CLA	e	503	CLA	49.78264518	0.001392778	3.793255609
4	503	CLA	e	504	CLA	34.4604623	0.000208812	0.062566948
4	503	CLA	e	505	CLA	43.98719365	0.001586366	2.056000661
4	503	CLA	e	508	CLA	37.76380148	0.001613756	0.837441654
4	503	CLA	e	509	CLA	44.85301245	0.000788723	1.149043933
4	503	CLA	e	510	CLA	39.01258112	0.000259564	0.163732781
4	503	CLA	e	511	CLA	41.45477053	0.00011396	0.103481393
4	503	CLA	e	518	CLA	31.75465695	0.013727603	2.518266501
4	503	CLA	e	519	CLA	28.27904194	0.016295921	1.491177985
4	503	CLA	f	518	CLA	45.19381756	0.000336563	0.513101442
4	503	CLA	f	519	CLA	40.70288708	0.002675263	2.176608046
4	504	CLA	3	502	CLA	43.82904688	0.000982728	1.246430648
4	504	CLA	3	503	CLA	39.34874072	1.05E-05	0.006980113
4	504	CLA	3	504	CLA	36.01550595	0.002423285	0.946246054
4	504	CLA	3	509	CLA	47.32060843	0.000610832	1.227117437
4	504	CLA	3	510	CLA	40.7890255	0.000752062	0.619692353
4	504	CLA	3	511	CLA	41.63319374	0.001517614	1.414041027
4	504	CLA	3	512	CLA	48.46433266	8.15E-05	0.188890219
4	504	CLA	3	513	CLA	42.90633334	0.000461684	0.515389162
4	504	CLA	4	501	CLA	21.54249377	0.001640884	0.029343781
4	504	CLA	4	502	CLA	10.72780374	5.991919105	1.634155155
4	504	CLA	4	503	CLA	16.41754159	0.212888202	0.745869375
4	504	CLA	4	505	CLA	29.27295276	0.003188753	0.358990107
4	504	CLA	4	506	CLA	33.69577209	0.008134538	2.130334494
4	504	CLA	4	507	CLA	28.50723603	0.001147347	0.110176253
4	504	CLA	4	508	CLA	22.68439865	0.017975528	0.438235647
4	504	CLA	4	509	CLA	22.3031711	0.001443466	0.031788391
4	504	CLA	4	510	CLA	13.73192761	0.726023862	0.870968317
4	504	CLA	4	511	CLA	23.59707281	0.002182235	0.067408214
4	504	CLA	4	512	CLA	27.94892579	0.005406953	0.461111251
4	504	CLA	4	513	CLA	30.32026979	0.00709354	0.986106461
4	504	CLA	4	516	CLA	36.2228828	0.000407305	0.164619275
4	504	CLA	4	517	CLA	30.07360693	0.000888124	0.117557195
4	504	CLA	4	518	CLA	25.37063022	0.013666237	0.652077027
4	504	CLA	4	519	CLA	23.83606289	0.03003936	0.985735146
4	504	CLA	5	501	CLA	40.15501703	4.39E-06	0.003292318
4	504	CLA	5	502	CLA	34.36630952	7.28E-05	0.021461205
4	504	CLA	5	503	CLA	45.80596157	0.00161671	2.671938791
4	504	CLA	5	504	CLA	36.33697192	0.00255883	1.053892503
4	504	CLA	5	505	CLA	29.09619102	0.005142284	0.558258522
4	504	CLA	5	506	CLA	43.66367284	0.001019747	1.264377138
4	504	CLA	5	507	CLA	40.30929652	4.92E-05	0.037785044
4	504	CLA	5	508	CLA	34.47903109	0.000394602	0.118618439
4	504	CLA	5	509	CLA	41.26948437	0.000264716	0.234000965
4	504	CLA	5	510	CLA	38.44158298	0.000321914	0.185870203
4	504	CLA	5	511	CLA	45.01483092	0.000269906	0.401798609
4	504	CLA	5	517	CLA	34.73062525	0.000151802	0.047666894
4	504	CLA	5	518	CLA	21.90132829	0.090233709	1.781779542
4	504	CLA	5	519	CLA	13.79805599	0.355993267	0.439553387
4	504	CLA	6	519	CLA	48.58380738	0.00061551	1.448260421
4	504	CLA	A	1107	CLA	48.6494914	6.64E-06	0.015749832
4	504	CLA	A	1138	CLA	41.67200012	0.000732479	0.686314944
4	504	CLA	A	1139	CLA	48.87293992	6.01E-05	0.146589977
4	504	CLA	B	1214	CLA	48.87771924	6.94E-06	0.016929537
4	504	CLA	B	1219	CLA	45.56242839	0.000349371	0.559229371
4	504	CLA	B	1220	CLA	45.91240722	0.00043813	0.734252725
4	504	CLA	B	1222	CLA	45.74569438	2.20E-05	0.036099147
4	504	CLA	B	1223	CLA	42.94675727	0.000109787	0.123252074
4	504	CLA	B	1227	CLA	40.69551098	2.31E-07	0.000188138
4	504	CLA	B	1228	CLA	34.93872569	0.000904186	0.294281128
4	504	CLA	B	1229	CLA	33.87590166	0.000831472	0.224830419
4	504	CLA	B	1230	CLA	38.02932512	0.000439361	0.237790865
4	504	CLA	B	1231	CLA	35.78174543	0.003237586	1.215774118
4	504	CLA	B	1234	CLA	40.82169691	0.000796493	0.659463653
4	504	CLA	B	1235	CLA	32.546928	0.003199051	0.680367535
4	504	CLA	B	1236	CLA	37.97656232	0.001914343	1.027486219
4	504	CLA	B	1232	CLA	35.125442	0.000349505	0.117448142
4	504	CLA	B	1233	CLA	35.81100025	0.00020842	0.078650422
4	504	CLA	F	1301	CLA	38.12066163	0.000365808	0.200852738
4	504	CLA	J	1302	CLA	45.42379805	0.000120596	0.189538471
4	504	CLA	J	1303	CLA	23.05586045	0.003366426	0.090473101
4	504	CLA	X	1401	CLA	25.80702149	0.00219379	0.115953754
4	504	CLA	d	504	CLA	45.10201256	0.000142287	0.214289935
4	504	CLA	e	504	CLA	49.25420329	0.000378113	0.96592589
4	504	CLA	e	518	CLA	47.85479385	0.000207758	0.44645003
4	504	CLA	e	519	CLA	43.83082004	0.00123479	1.5665102
4	505	CLA	3	501	CLA	34.43262581	0.002323202	0.692739914
4	505	CLA	3	502	CLA	29.50075709	0.016960884	2.000367957
4	505	CLA	3	503	CLA	22.40742419	0.00753636	0.170677275
4	505	CLA	3	504	CLA	29.31833096	0.003650878	0.414853944
4	505	CLA	3	505	CLA	42.29926427	1.12E-05	0.011458757
4	505	CLA	3	506	CLA	38.22277442	0.002829495	1.578717895
4	505	CLA	3	507	CLA	33.86039145	0.001331884	0.35915411
4	505	CLA	3	508	CLA	31.79698574	0.005679687	1.05027391
4	505	CLA	3	509	CLA	24.96835015	0.033650366	1.458785049
4	505	CLA	3	510	CLA	23.5218918	0.041602572	1.260712612
4	505	CLA	3	511	CLA	21.52640328	0.084282497	1.500474632
4	505	CLA	3	512	CLA	22.38861521	0.035311682	0.795690598
4	505	CLA	3	513	CLA	14.49935854	0.231802781	0.385366366
4	505	CLA	3	516	CLA	27.71053092	3.96E-05	0.00320646
4	505	CLA	3	517	CLA	45.17894115	2.73E-05	0.041609945
4	505	CLA	3	518	CLA	43.46021737	0.000206947	0.249501683
4	505	CLA	3	519	CLA	48.61155345	0.000137525	0.324699168
4	505	CLA	4	501	CLA	23.4636023	0.005581172	0.166631065
4	505	CLA	4	502	CLA	20.37730007	0.000686141	0.008789322
4	505	CLA	4	503	CLA	28.78120823	0.003058256	0.311021444
4	505	CLA	4	504	CLA	29.27295276	0.003188753	0.358990107
4	505	CLA	4	506	CLA	16.7424638	0.17770659	0.70029685
4	505	CLA	4	507	CLA	12.56813769	3.606009079	2.542815355
4	505	CLA	4	508	CLA	14.69422965	0.228444489	0.41145662
4	505	CLA	4	509	CLA	18.05550714	0.239084448	1.482080881
4	505	CLA	4	510	CLA	21.36297552	0.001308521	0.022254274
4	505	CLA	4	511	CLA	26.4248298	0.000278391	0.016958654
4	505	CLA	4	512	CLA	24.74426556	0.004375111	0.17967965
4	505	CLA	4	513	CLA	32.67642421	0.007727615	1.683119835
4	505	CLA	4	516	CLA	30.71558922	0.002145062	0.322296342
4	505	CLA	4	517	CLA	15.7247338	0.033838275	0.091531476
4	505	CLA	4	518	CLA	12.92906311	0.548062291	0.458030802
4	505	CLA	4	519	CLA	19.3760504	0.18640827	1.764896077
4	505	CLA	5	505	CLA	42.40329585	2.18E-05	0.022703885
4	505	CLA	5	518	CLA	39.52023914	0.001000337	0.681908892
4	505	CLA	5	519	CLA	37.98530329	0.00129827	0.6977838
4	505	CLA	A	1138	CLA	44.58491549	0.000877235	1.232837542
4	505	CLA	A	1139	CLA	48.44564958	0.000366923	0.84872355
4	505	CLA	B	1228	CLA	43.34882344	0.000991365	1.176955467
4	505	CLA	B	1229	CLA	42.72197147	0.000134487	0.14630258
4	505	CLA	B	1230	CLA	47.69246576	1.46E-05	0.030760152
4	505	CLA	B	1235	CLA	49.70929942	3.35E-06	0.009045726
4	505	CLA	F	1301	CLA	37.84743701	0.000583254	0.306717578
4	505	CLA	J	1302	CLA	43.10606252	0.001364898	1.566725014
4	505	CLA	J	1303	CLA	30.52476513	0.000404435	0.05853628
4	505	CLA	X	1401	CLA	44.46289609	0.000181217	0.250523115
4	505	CLA	c	502	CLA	48.78762813	8.88E-06	0.021417687
4	505	CLA	c	504	CLA	40.85783957	7.50E-06	0.00624283
4	505	CLA	c	508	CLA	45.54502323	0.00016938	0.270502055
4	505	CLA	c	509	CLA	48.30776064	0.000152112	0.345881044
4	505	CLA	c	510	CLA	42.47597253	0.000426926	0.448616151
4	505	CLA	c	511	CLA	38.82509308	0.000152998	0.093761136
4	505	CLA	c	518	CLA	49.16742299	0.000275672	0.696817917
4	505	CLA	d	502	CLA	43.47293564	0.000939967	1.135242834
4	505	CLA	d	504	CLA	38.89304624	2.58E-05	0.015994725
4	505	CLA	d	505	CLA	45.30080417	2.72E-05	0.042086795
4	505	CLA	d	508	CLA	36.36501871	0.003292544	1.362375693
4	505	CLA	d	509	CLA	43.83578434	0.001408456	1.788044199
4	505	CLA	d	510	CLA	39.23036286	0.002089805	1.363019567
4	505	CLA	d	511	CLA	37.85880635	0.001748482	0.921139052
4	505	CLA	d	518	CLA	32.87285427	1.24E-05	0.002802291
4	505	CLA	d	519	CLA	34.09828157	2.16E-07	6.06E-05
4	505	CLA	e	518	CLA	43.2510148	2.86E-05	0.033552126
4	505	CLA	e	519	CLA	41.3060314	0.001771222	1.574041985
4	506	CLA	3	501	CLA	45.61083452	7.62E-05	0.122716823
4	506	CLA	3	502	CLA	43.98836984	0.000943714	1.223291884
4	506	CLA	3	503	CLA	34.31387418	0.001143878	0.334087796
4	506	CLA	3	504	CLA	44.07189914	0.000937241	1.228809139
4	506	CLA	3	506	CLA	49.08267929	0.000166764	0.417190671
4	506	CLA	3	507	CLA	46.50601837	2.38E-05	0.043144286
4	506	CLA	3	508	CLA	47.67778793	7.39E-07	0.001552586
4	506	CLA	3	509	CLA	39.88970505	0.001483289	1.069185973
4	506	CLA	3	510	CLA	39.50492134	0.001511581	1.028019135
4	506	CLA	3	511	CLA	37.64006198	0.000214532	0.109158096
4	506	CLA	3	512	CLA	33.6498563	0.003621582	0.940719387
4	506	CLA	3	513	CLA	25.3111447	0.000250332	0.011777386
4	506	CLA	3	516	CLA	34.4313745	0.000340989	0.10165501
4	506	CLA	4	501	CLA	18.45674156	0.054018683	0.382064432
4	506	CLA	4	502	CLA	23.09674514	0.042799949	1.16254662
4	506	CLA	4	503	CLA	24.20132395	0.002337931	0.08404827
4	506	CLA	4	504	CLA	33.69577209	0.008134538	2.130334494
4	506	CLA	4	505	CLA	16.7424638	0.17770659	0.70029685
4	506	CLA	4	507	CLA	7.431401281	0.268825501	0.008101346
4	506	CLA	4	508	CLA	23.30515688	0.086992236	2.493762609
4	506	CLA	4	509	CLA	19.04527506	0.356493676	3.043951686
4	506	CLA	4	510	CLA	24.70808404	0.065629368	2.671745409
4	506	CLA	4	511	CLA	29.79196902	0.011203996	1.401621084
4	506	CLA	4	512	CLA	16.02649818	0.087739308	0.266004182
4	506	CLA	4	513	CLA	25.41074468	0.046511759	2.240420575
4	506	CLA	4	516	CLA	16.73940695	0.068956705	0.271443431
4	506	CLA	4	517	CLA	13.4463768	0.096246874	0.101784284
4	506	CLA	4	518	CLA	28.47930766	0.00148245	0.141520436
4	506	CLA	4	519	CLA	33.78212464	0.003655279	0.972086127
4	506	CLA	5	505	CLA	38.1287349	0.002566393	1.410911938
4	506	CLA	5	506	CLA	48.53652236	0.000178656	0.417918677
4	506	CLA	5	507	CLA	48.91057719	0.000796784	1.951728972
4	506	CLA	5	517	CLA	42.6576481	0.001568594	1.691042528
4	506	CLA	5	518	CLA	40.51554035	9.73E-05	0.076967418
4	506	CLA	5	519	CLA	39.7925592	7.43E-05	0.052768206
4	506	CLA	J	1303	CLA	43.79548474	0.000241198	0.304518029
4	506	CLA	c	502	CLA	48.3238381	0.000480321	1.094366739
4	506	CLA	c	503	CLA	48.24136339	5.63E-05	0.126978088
4	506	CLA	c	504	CLA	40.81601867	0.00029437	0.24352314
4	506	CLA	c	508	CLA	47.22622131	0.000195377	0.387823698
4	506	CLA	c	509	CLA	46.83788635	0.00106924	2.019859817
4	506	CLA	c	510	CLA	41.43226204	0.002115063	1.914333849
4	506	CLA	c	511	CLA	37.17424728	1.76E-07	8.33E-05
4	506	CLA	c	513	CLA	46.15178038	0.000601097	1.039292475
4	506	CLA	d	501	CLA	43.04555888	0.000144869	0.164895222
4	506	CLA	d	502	CLA	30.23101125	0.005219287	0.712836108
4	506	CLA	d	503	CLA	37.5421227	0.001622921	0.8129668
4	506	CLA	d	504	CLA	25.96150781	0.007198219	0.39433647
4	506	CLA	d	505	CLA	35.57387966	0.001058908	0.383979622
4	506	CLA	d	506	CLA	46.34937431	0.00163601	2.902095126
4	506	CLA	d	507	CLA	39.11770001	2.23E-07	0.000142766
4	506	CLA	d	508	CLA	23.44850179	0.049195478	1.463114159
4	506	CLA	d	509	CLA	29.104321	0.015063536	1.638076579
4	506	CLA	d	510	CLA	24.09500878	0.022296034	0.780643212
4	506	CLA	d	511	CLA	21.98107081	0.011900785	0.240176827
4	506	CLA	d	512	CLA	39.67542453	0.004398013	3.069364139
4	506	CLA	d	513	CLA	39.51334807	0.001516272	1.032529444
4	506	CLA	d	516	CLA	49.69811815	0.000134039	0.36135331
4	506	CLA	d	517	CLA	46.35783248	0.001011833	1.796843261
4	506	CLA	d	518	CLA	25.43820516	0.001325136	0.064245371
4	506	CLA	d	519	CLA	29.11767477	0.000339238	0.036991933
4	506	CLA	e	502	CLA	45.33300159	0.000508813	0.790146904
4	506	CLA	e	504	CLA	45.4952826	0.000283293	0.449465823
4	506	CLA	e	505	CLA	37.62537176	0.000960191	0.487421678
4	506	CLA	e	507	CLA	48.03066358	0.000546959	1.20151392
4	506	CLA	e	508	CLA	36.57982836	0.0001029	0.044109246
4	506	CLA	e	509	CLA	45.60778682	0.000519908	0.83718778
4	506	CLA	e	510	CLA	44.10077681	0.000517802	0.681559402
4	506	CLA	e	511	CLA	44.85757979	8.87E-06	0.01293391
4	506	CLA	e	518	CLA	26.92646629	0.002455739	0.167463734
4	506	CLA	e	519	CLA	25.97294188	3.34E-05	0.00183276
4	507	CLA	3	501	CLA	45.21631432	0.000875705	1.339032198
4	507	CLA	3	502	CLA	41.52861454	0.00053786	0.493646653
4	507	CLA	3	503	CLA	33.15115868	0.002690796	0.63905091
4	507	CLA	3	504	CLA	40.44613162	8.82E-06	0.006908641
4	507	CLA	3	506	CLA	49.06545095	0.000743834	1.856919682
4	507	CLA	3	507	CLA	45.45305708	0.002117833	3.341432587
4	507	CLA	3	508	CLA	44.15025004	0.001810186	2.398748268
4	507	CLA	3	509	CLA	37.22951523	0.001295087	0.617000521
4	507	CLA	3	510	CLA	36.05261362	0.000816132	0.320659141
4	507	CLA	3	511	CLA	33.23454966	0.004943372	1.191858081
4	507	CLA	3	512	CLA	33.09733726	3.85E-05	0.009055928
4	507	CLA	3	513	CLA	24.33946448	0.065755102	2.446008679
4	507	CLA	3	516	CLA	35.96794802	0.008495077	3.290968428
4	507	CLA	4	501	CLA	18.22169103	0.076080012	0.49827038
4	507	CLA	4	502	CLA	18.3478835	0.026348412	0.179859229
4	507	CLA	4	503	CLA	21.33139766	0.01047191	0.176524185
4	507	CLA	4	504	CLA	28.50723603	0.001147347	0.110176253
4	507	CLA	4	505	CLA	12.56813769	3.606009079	2.542815355
4	507	CLA	4	506	CLA	7.431401281	0.268825501	0.008101346
4	507	CLA	4	508	CLA	15.92583888	0.093026087	0.271569561
4	507	CLA	4	509	CLA	12.07674604	2.213784362	1.228845682
4	507	CLA	4	510	CLA	18.14430241	0.004343772	0.027731356
4	507	CLA	4	511	CLA	22.8121975	0.021237934	0.535522144
4	507	CLA	4	512	CLA	13.10180938	0.547485503	0.495476102
4	507	CLA	4	513	CLA	22.02478508	0.181565156	3.708215909
4	507	CLA	4	516	CLA	18.15190888	0.005215666	0.033381514
4	507	CLA	4	517	CLA	15.28856226	0.653794549	1.493838341
4	507	CLA	4	518	CLA	22.54842522	0.020133098	0.473445881
4	507	CLA	4	519	CLA	28.87802393	0.014137426	1.467025336
4	507	CLA	5	505	CLA	33.80437827	0.000927687	0.247686026
4	507	CLA	5	506	CLA	46.05592807	2.68E-05	0.04577102
4	507	CLA	5	507	CLA	45.36249839	0.002093885	3.264353205
4	507	CLA	5	508	CLA	44.99908445	5.57E-05	0.082793432
4	507	CLA	5	517	CLA	40.59702602	0.003025202	2.423160254
4	507	CLA	5	518	CLA	34.54193986	0.002447406	0.74378739
4	507	CLA	5	519	CLA	34.19861899	0.002170481	0.621255012
4	507	CLA	B	1228	CLA	47.31141077	0.000474925	0.952978455
4	507	CLA	B	1229	CLA	49.65319886	0.000152607	0.409185501
4	507	CLA	F	1301	CLA	47.24789304	0.000128057	0.254895359
4	507	CLA	J	1303	CLA	38.25141996	0.000488103	0.273564475
4	507	CLA	X	1401	CLA	46.70998285	6.74E-05	0.125307786
4	507	CLA	c	504	CLA	45.03976213	0.000742858	1.109543948
4	507	CLA	c	510	CLA	46.23830701	0.001249444	2.184695315
4	507	CLA	c	511	CLA	41.90688397	8.97E-05	0.086894903
4	507	CLA	d	502	CLA	37.23740332	0.00024242	0.115639643
4	507	CLA	d	503	CLA	44.30592112	1.75E-05	0.023622885
4	507	CLA	d	504	CLA	31.88252721	0.002949066	0.554195945
4	507	CLA	d	505	CLA	42.59699751	0.001146666	1.225669578
4	507	CLA	d	507	CLA	46.51523373	0.000520317	0.942978488
4	507	CLA	d	508	CLA	30.72715953	0.004928096	0.742123304
4	507	CLA	d	509	CLA	36.40295628	0.000737927	0.30725255
4	507	CLA	d	510	CLA	31.32265789	0.003201471	0.540958048
4	507	CLA	d	511	CLA	28.59458811	0.000157188	0.015373911
4	507	CLA	d	512	CLA	46.78379862	1.76E-06	0.003307009
4	507	CLA	d	513	CLA	46.01102808	0.000331946	0.563510659
4	507	CLA	d	518	CLA	31.80010794	0.003123754	0.577977292
4	507	CLA	d	519	CLA	34.71512882	0.006224189	1.949206565
4	507	CLA	e	502	CLA	48.51880569	0.000463964	1.082946852
4	507	CLA	e	504	CLA	47.2788226	1.68E-05	0.033598305
4	507	CLA	e	505	CLA	42.90654725	0.000440631	0.491902066
4	507	CLA	e	508	CLA	39.6518826	0.003313724	2.304419741
4	507	CLA	e	509	CLA	48.59859025	0.000447823	1.055627115
4	507	CLA	e	510	CLA	46.4249322	0.000315479	0.565120509
4	507	CLA	e	511	CLA	46.22912301	0.000388804	0.679026325
4	507	CLA	e	518	CLA	31.48049456	0.001404903	0.244657146
4	507	CLA	e	519	CLA	30.81810268	0.004514586	0.692015366
4	508	CLA	3	501	CLA	46.29390332	9.53E-05	0.167878476
4	508	CLA	3	502	CLA	38.39277976	0.001680706	0.96305602
4	508	CLA	3	503	CLA	34.09872992	0.002275854	0.640082542
4	508	CLA	3	504	CLA	34.78027319	0.000280004	0.088679794
4	508	CLA	3	507	CLA	45.00708671	6.82E-05	0.10148462
4	508	CLA	3	508	CLA	38.08464062	7.70E-07	0.000420596
4	508	CLA	3	509	CLA	34.04920986	0.0064398	1.795465345
4	508	CLA	3	510	CLA	31.09452835	0.011879823	1.921216228
4	508	CLA	3	511	CLA	26.19939257	0.001232671	0.071327489
4	508	CLA	3	512	CLA	35.19159368	0.003238092	1.100487695
4	508	CLA	3	513	CLA	27.44677706	0.001911541	0.146215775
4	508	CLA	3	516	CLA	41.71391491	1.39E-05	0.0130699
4	508	CLA	3	518	CLA	48.90841385	3.62E-07	0.000886324
4	508	CLA	4	501	CLA	26.37852232	0.000608646	0.036688517
4	508	CLA	4	502	CLA	17.19585185	0.002853818	0.013201732
4	508	CLA	4	503	CLA	24.58006823	0.016104273	0.635480262
4	508	CLA	4	504	CLA	22.68439865	0.017975528	0.438235647
4	508	CLA	4	505	CLA	14.69422965	0.228444489	0.41145662
4	508	CLA	4	506	CLA	23.30515688	0.086992236	2.493762609
4	508	CLA	4	507	CLA	15.92583888	0.093026087	0.271569561
4	508	CLA	4	509	CLA	8.958517009	0.25692899	0.023762508
4	508	CLA	4	510	CLA	11.24840798	0.984060637	0.35664049
4	508	CLA	4	511	CLA	12.36391406	1.173677062	0.750147927
4	508	CLA	4	512	CLA	20.50632402	0.254093626	3.380516755
4	508	CLA	4	513	CLA	24.70012538	0.066166477	2.688409306
4	508	CLA	4	516	CLA	29.6800688	0.002944656	0.360152507
4	508	CLA	4	517	CLA	26.05603147	0.000636468	0.035635982
4	508	CLA	4	518	CLA	13.06192482	0.568416256	0.505093754
4	508	CLA	4	519	CLA	21.60400375	0.016701191	0.30381928
4	508	CLA	5	502	CLA	46.28004635	0.000660401	1.161001046
4	508	CLA	5	505	CLA	31.346173	0.00524355	0.890010256
4	508	CLA	5	506	CLA	46.84339281	9.33E-07	0.001763652
4	508	CLA	5	507	CLA	43.6419055	0.001865417	2.306006525
4	508	CLA	5	508	CLA	37.74563054	1.14E-05	0.005876785
4	508	CLA	5	509	CLA	45.68308621	0.000600792	0.977054887
4	508	CLA	5	510	CLA	46.79887695	0.00071529	1.344488315
4	508	CLA	5	511	CLA	48.78895163	0.000185137	0.446769685
4	508	CLA	5	517	CLA	42.66105927	0.002143766	2.312222992
4	508	CLA	5	518	CLA	26.51793101	0.001255562	0.078115702
4	508	CLA	5	519	CLA	27.06556899	0.004278364	0.30091454
4	508	CLA	A	1138	CLA	35.90340009	0.006952339	2.664445483
4	508	CLA	A	1139	CLA	41.29865932	0.003895421	3.458059842
4	508	CLA	B	1219	CLA	48.27365374	6.61E-05	0.149703979
4	508	CLA	B	1220	CLA	46.93599174	0.000229998	0.439969875
4	508	CLA	B	1227	CLA	38.2001944	0.001663242	0.924722489
4	508	CLA	B	1228	CLA	31.51033908	0.001858449	0.325485475
4	508	CLA	B	1229	CLA	35.14378513	0.001290759	0.435109848
4	508	CLA	B	1230	CLA	42.73221067	0.000706423	0.769590181
4	508	CLA	B	1231	CLA	48.50090692	0.000411479	0.958317211
4	508	CLA	B	1235	CLA	39.87094283	0.000965884	0.694266984
4	508	CLA	B	1236	CLA	41.06658481	0.000100594	0.086331096
4	508	CLA	B	1232	CLA	48.94391735	0.000375411	0.923339578
4	508	CLA	B	1233	CLA	49.47435187	0.000253778	0.665881317
4	508	CLA	F	1301	CLA	33.78304724	0.006210847	1.651985368
4	508	CLA	J	1302	CLA	44.25246446	0.001766553	2.373634427
4	508	CLA	J	1303	CLA	28.07410146	0.006230289	0.545765179
4	508	CLA	X	1401	CLA	32.84759757	0.001518575	0.341287446
4	508	CLA	d	504	CLA	46.22959962	0.000724528	1.265431053
4	508	CLA	d	508	CLA	46.25651955	3.25E-05	0.056997149
4	508	CLA	d	510	CLA	47.18358915	0.00101721	2.008254986
4	508	CLA	d	511	CLA	44.03207428	1.35E-05	0.017646451
4	508	CLA	d	518	CLA	45.69039843	0.000237956	0.387355418
4	508	CLA	d	519	CLA	47.42002797	1.38E-05	0.028039394
4	508	CLA	e	518	CLA	45.04677664	0.000811106	1.212613331
4	508	CLA	e	519	CLA	44.55178978	0.002453053	3.432103179
4	509	CLA	3	502	CLA	45.00268904	8.68E-06	0.012894564
4	509	CLA	3	503	CLA	38.90152322	0.001186833	0.7359555
4	509	CLA	3	504	CLA	41.50094095	0.000299566	0.273843543
4	509	CLA	3	508	CLA	46.08905471	0.000577044	0.989596966
4	509	CLA	3	509	CLA	41.08909455	2.20E-05	0.018983028
4	509	CLA	3	510	CLA	38.49036001	3.65E-06	0.002124227
4	509	CLA	3	511	CLA	34.23168135	0.000841669	0.242311042
4	509	CLA	3	512	CLA	40.18996314	0.000195755	0.147597864
4	509	CLA	3	513	CLA	31.66712598	0.012639234	2.280526315
4	509	CLA	3	516	CLA	45.14648715	0.001668449	2.52766296
4	509	CLA	4	501	CLA	22.19922438	0.034972926	0.748895469
4	509	CLA	4	502	CLA	15.42833322	0.422441183	1.019395569
4	509	CLA	4	503	CLA	18.3809914	0.035662929	0.246089468
4	509	CLA	4	504	CLA	22.3031711	0.001443466	0.031788391
4	509	CLA	4	505	CLA	18.05550714	0.239084448	1.482080881
4	509	CLA	4	506	CLA	19.04527506	0.356493676	3.043951686
4	509	CLA	4	507	CLA	12.07674604	2.213784362	1.228845682
4	509	CLA	4	508	CLA	8.958517009	0.25692899	0.023762508
4	509	CLA	4	510	CLA	8.851023952	2.06429945	0.177580888
4	509	CLA	4	511	CLA	10.90058971	6.196059262	1.859850145
4	509	CLA	4	512	CLA	11.75169426	0.863939591	0.40714463
4	509	CLA	4	513	CLA	16.15350677	0.011014679	0.035013473
4	509	CLA	4	516	CLA	21.34970545	0.004238699	0.071820154
4	509	CLA	4	517	CLA	24.65652699	0.013740813	0.55241605
4	509	CLA	4	518	CLA	20.92682917	0.023318235	0.350411764
4	509	CLA	4	519	CLA	28.0415121	0.006628112	0.576581652
4	509	CLA	5	501	CLA	45.31209686	0.000180782	0.279963713
4	509	CLA	5	502	CLA	41.42240337	8.63E-07	0.000779918
4	509	CLA	5	504	CLA	47.41338302	0.000705431	1.433912989
4	509	CLA	5	505	CLA	24.6944564	0.033623598	1.364279756
4	509	CLA	5	506	CLA	39.21431918	0.001665021	1.083303381
4	509	CLA	5	507	CLA	36.89760647	0.001586899	0.716474885
4	509	CLA	5	508	CLA	33.87732749	0.006636283	1.794908066
4	509	CLA	5	509	CLA	40.83327825	4.08E-05	0.03384922
4	509	CLA	5	510	CLA	42.76353731	0.000246059	0.269242363
4	509	CLA	5	511	CLA	45.72120766	5.36E-05	0.087667655
4	509	CLA	5	512	CLA	49.02741676	0.000827693	2.056675983
4	509	CLA	5	517	CLA	34.95498049	0.00266142	0.868620857
4	509	CLA	5	518	CLA	23.28537107	0.01311181	0.373959059
4	509	CLA	5	519	CLA	24.52694204	0.001991877	0.077586343
4	509	CLA	A	1138	CLA	43.54012518	4.86E-05	0.059289063
4	509	CLA	A	1139	CLA	49.43630092	0.000280466	0.732518725
4	509	CLA	B	1219	CLA	49.04983961	0.001392171	3.468811499
4	509	CLA	B	1220	CLA	49.61494354	0.001312084	3.501862526
4	509	CLA	B	1227	CLA	42.59491306	5.53E-05	0.059137639
4	509	CLA	B	1228	CLA	37.34089932	0.000991387	0.480855159
4	509	CLA	B	1229	CLA	42.19555292	0.001405722	1.419586568
4	509	CLA	B	1230	CLA	49.69956947	0.000556218	1.499764951
4	509	CLA	B	1235	CLA	44.84674076	6.30E-06	0.009173903
4	509	CLA	B	1236	CLA	46.0100345	0.000117887	0.200097738
4	509	CLA	B	1232	CLA	49.59657784	1.17E-05	0.031245557
4	509	CLA	B	1233	CLA	48.80409682	5.77E-05	0.139544809
4	509	CLA	F	1301	CLA	42.19516505	2.87E-06	0.002893574
4	509	CLA	J	1303	CLA	34.30789527	0.003603339	1.051312803
4	509	CLA	X	1401	CLA	36.52264307	0.006758018	2.869822241
4	509	CLA	d	502	CLA	47.64512967	0.000826098	1.729040585
4	509	CLA	d	504	CLA	40.80838509	3.03E-05	0.025018372
4	509	CLA	d	508	CLA	42.21219902	0.001492127	1.510414412
4	509	CLA	d	509	CLA	47.00700468	0.001113007	2.148502696
4	509	CLA	d	510	CLA	41.61937061	0.001684278	1.566207464
4	509	CLA	d	511	CLA	38.09561232	0.000983732	0.538008157
4	509	CLA	d	518	CLA	43.85277125	0.000342871	0.436289823
4	509	CLA	d	519	CLA	46.20151835	0.000635085	1.105176488
4	509	CLA	e	504	CLA	47.50195483	0.000494946	1.017394779
4	509	CLA	e	505	CLA	48.96024867	0.000507353	1.250358139
4	509	CLA	e	508	CLA	42.25203627	0.00095897	0.976232825
4	509	CLA	e	510	CLA	47.32955746	0.000215519	0.433452834
4	509	CLA	e	511	CLA	45.69842637	5.37E-06	0.0087556
4	509	CLA	e	518	CLA	36.96840842	0.000141277	0.064523455
4	509	CLA	e	519	CLA	37.10337518	0.003166384	1.478109058
4	510	CLA	3	502	CLA	43.94084417	0.000301666	0.388507448
4	510	CLA	3	503	CLA	38.63248819	0.000257343	0.153070106
4	510	CLA	3	504	CLA	38.48977845	0.000400411	0.23293835
4	510	CLA	3	508	CLA	46.92909299	0.00069898	1.335918946
4	510	CLA	3	509	CLA	42.80336092	0.00024009	0.264182511
4	510	CLA	3	510	CLA	38.4000548	0.000175059	0.100423852
4	510	CLA	3	511	CLA	35.86622887	0.002583295	0.983899633
4	510	CLA	3	512	CLA	43.15102029	3.14E-07	0.000363106
4	510	CLA	3	513	CLA	35.71441492	0.002286844	0.849102697
4	510	CLA	3	516	CLA	48.93871338	0.000756426	1.859278188
4	510	CLA	4	501	CLA	20.72486859	0.002334665	0.033100737
4	510	CLA	4	502	CLA	9.893641443	2.486365153	0.417219254
4	510	CLA	4	503	CLA	14.88287136	0.290279995	0.564416764
4	510	CLA	4	504	CLA	13.73192761	0.726023862	0.870968317
4	510	CLA	4	505	CLA	21.36297552	0.001308521	0.022254274
4	510	CLA	4	506	CLA	24.70808404	0.065629368	2.671745409
4	510	CLA	4	507	CLA	18.14430241	0.004343772	0.027731356
4	510	CLA	4	508	CLA	11.24840798	0.984060637	0.35664049
4	510	CLA	4	509	CLA	8.851023952	2.06429945	0.177580888
4	510	CLA	4	511	CLA	11.68901454	4.417431482	2.016042325
4	510	CLA	4	512	CLA	17.09300831	0.050107399	0.223601806
4	510	CLA	4	513	CLA	19.86837578	0.015525654	0.17087815
4	510	CLA	4	516	CLA	26.74260754	0.003078564	0.201480516
4	510	CLA	4	517	CLA	26.2582421	0.005096761	0.298916981
4	510	CLA	4	518	CLA	20.26014299	0.000217109	0.002686547
4	510	CLA	4	519	CLA	24.63753206	0.033291774	1.332240335
4	510	CLA	5	501	CLA	41.57399977	7.08E-05	0.065392409
4	510	CLA	5	502	CLA	36.43270105	0.000100965	0.042245476
4	510	CLA	5	503	CLA	47.56055924	0.000641636	1.328717375
4	510	CLA	5	504	CLA	41.09455638	0.000918746	0.791705334
4	510	CLA	5	505	CLA	23.37514475	0.04451406	1.299228351
4	510	CLA	5	506	CLA	39.0370495	0.001655011	1.047912718
4	510	CLA	5	507	CLA	35.90520795	0.001241878	0.476086854
4	510	CLA	5	508	CLA	30.98060737	0.012387945	1.959752636
4	510	CLA	5	509	CLA	38.35656929	3.27E-06	0.00186575
4	510	CLA	5	510	CLA	38.48799628	0.000202536	0.117791947
4	510	CLA	5	511	CLA	42.68692112	0.000109835	0.118897866
4	510	CLA	5	512	CLA	47.31163186	0.001075412	2.157966553
4	510	CLA	5	517	CLA	33.01402196	0.002072297	0.480070452
4	510	CLA	5	518	CLA	18.60759794	0.001108188	0.008230336
4	510	CLA	5	519	CLA	17.04507732	0.048935084	0.21472204
4	510	CLA	A	1138	CLA	40.31087057	2.28E-07	0.000175175
4	510	CLA	A	1139	CLA	46.99730763	0.000231919	0.447133816
4	510	CLA	B	1219	CLA	44.79177872	0.002350987	3.397054815
4	510	CLA	B	1220	CLA	45.29164975	0.002128198	3.28687614
4	510	CLA	B	1222	CLA	49.26908781	0.000602889	1.542932465
4	510	CLA	B	1223	CLA	49.19713199	5.05E-06	0.012815108
4	510	CLA	B	1227	CLA	38.8236283	2.21E-05	0.01352801
4	510	CLA	B	1228	CLA	33.34191322	0.002792538	0.686443154
4	510	CLA	B	1229	CLA	36.74453648	0.002848491	1.254394007
4	510	CLA	B	1230	CLA	43.62315625	0.000756909	0.933272349
4	510	CLA	B	1231	CLA	42.8656891	3.05E-05	0.03388801
4	510	CLA	B	1234	CLA	47.43776811	3.89E-05	0.079289524
4	510	CLA	B	1235	CLA	37.91053972	0.000111336	0.059137028
4	510	CLA	B	1236	CLA	40.27716835	9.79E-05	0.074806093
4	510	CLA	B	1232	CLA	41.97222234	3.28E-05	0.032063723
4	510	CLA	B	1233	CLA	41.62792489	0.000129216	0.120305988
4	510	CLA	F	1301	CLA	38.62630165	1.90E-06	0.001129693
4	510	CLA	J	1302	CLA	48.50623445	5.85E-06	0.013621806
4	510	CLA	J	1303	CLA	28.3853852	0.005064507	0.473989061
4	510	CLA	X	1401	CLA	29.60369305	0.015894509	1.914189376
4	510	CLA	d	504	CLA	42.73529886	0.000462104	0.503643143
4	510	CLA	d	508	CLA	47.96249578	0.000322325	0.702048551
4	510	CLA	d	510	CLA	46.1664749	0.000388657	0.673270786
4	510	CLA	d	511	CLA	44.40880986	7.96E-06	0.010923953
4	510	CLA	d	518	CLA	48.44316434	0.000862249	1.993839151
4	510	CLA	d	519	CLA	49.10961732	0.000707466	1.77569068
4	510	CLA	e	504	CLA	47.60677912	0.000344441	0.717448281
4	510	CLA	e	508	CLA	46.52962018	0.000171344	0.311106591
4	510	CLA	e	510	CLA	49.77607331	0.000213453	0.580882042
4	510	CLA	e	511	CLA	49.27555244	6.04E-05	0.154753948
4	510	CLA	e	518	CLA	41.16510058	0.000825799	0.718972168
4	510	CLA	e	519	CLA	39.662146	0.002989299	2.082040194
4	511	CLA	3	503	CLA	46.10165464	3.60E-05	0.061836484
4	511	CLA	3	504	CLA	45.31643777	0.00034052	0.527642802
4	511	CLA	3	508	CLA	49.15604398	0.000144901	0.365760499
4	511	CLA	3	509	CLA	45.93749078	3.44E-05	0.057817395
4	511	CLA	3	510	CLA	42.8316931	6.74E-05	0.07448896
4	511	CLA	3	511	CLA	37.19005996	0.002025355	0.958792928
4	511	CLA	3	512	CLA	47.37541824	6.93E-05	0.140250778
4	511	CLA	3	513	CLA	39.26273475	7.60E-05	0.049792094
4	511	CLA	4	501	CLA	31.19174101	0.002385531	0.393083882
4	511	CLA	4	502	CLA	21.53670035	0.078172463	1.395697233
4	511	CLA	4	503	CLA	24.0108499	0.027577946	0.945517453
4	511	CLA	4	504	CLA	23.59707281	0.002182235	0.067408214
4	511	CLA	4	505	CLA	26.4248298	0.000278391	0.016958654
4	511	CLA	4	506	CLA	29.79196902	0.011203996	1.401621084
4	511	CLA	4	507	CLA	22.8121975	0.021237934	0.535522144
4	511	CLA	4	508	CLA	12.36391406	1.173677062	0.750147927
4	511	CLA	4	509	CLA	10.90058971	6.196059262	1.859850145
4	511	CLA	4	510	CLA	11.68901454	4.417431482	2.016042325
4	511	CLA	4	512	CLA	19.4841259	0.169017424	1.654548385
4	511	CLA	4	513	CLA	18.33837575	0.086249474	0.586926995
4	511	CLA	4	516	CLA	29.09315952	0.004705256	0.510494468
4	511	CLA	4	517	CLA	35.03081608	2.61E-05	0.008626681
4	511	CLA	4	518	CLA	24.45637935	0.006800109	0.260334242
4	511	CLA	4	519	CLA	31.69526995	0.00251806	0.456767505
4	511	CLA	5	501	CLA	43.10441799	0.001270554	1.458096211
4	511	CLA	5	502	CLA	36.75201492	0.001423446	0.627610923
4	511	CLA	5	503	CLA	47.09267138	0.000313488	0.611792284
4	511	CLA	5	504	CLA	41.82454022	0.001497674	1.434388138
4	511	CLA	5	505	CLA	21.20924829	0.087787745	1.429710085
4	511	CLA	5	506	CLA	36.95571134	0.000288855	0.131653506
4	511	CLA	5	507	CLA	32.81791564	0.00519158	1.160453974
4	511	CLA	5	508	CLA	25.97069036	0.000867007	0.047597695
4	511	CLA	5	509	CLA	33.91915755	0.00076801	0.209266465
4	511	CLA	5	510	CLA	35.84999697	0.002358341	0.895785028
4	511	CLA	5	511	CLA	36.90773103	0.00205889	0.931107158
4	511	CLA	5	512	CLA	43.51559819	5.07E-05	0.061605258
4	511	CLA	5	513	CLA	49.59805458	0.000188674	0.50253171
4	511	CLA	5	517	CLA	35.02141523	0.005876352	1.93986901
4	511	CLA	5	518	CLA	16.40842985	0.004323136	0.015096055
4	511	CLA	5	519	CLA	20.92434338	0.000935732	0.014051569
4	511	CLA	A	1138	CLA	37.50099141	0.000729267	0.362915678
4	511	CLA	A	1139	CLA	43.98424624	0.000878654	1.138317317
4	511	CLA	B	1216	CLA	48.40463546	1.30E-05	0.029987266
4	511	CLA	B	1218	CLA	47.42690924	2.46E-06	0.00500676
4	511	CLA	B	1219	CLA	38.6932108	0.000774168	0.464843017
4	511	CLA	B	1220	CLA	39.3413728	0.000756352	0.501745376
4	511	CLA	B	1222	CLA	46.9928853	0.000407637	0.785469268
4	511	CLA	B	1223	CLA	48.826211	9.56E-05	0.231735304
4	511	CLA	B	1227	CLA	32.96171566	4.31E-05	0.00989563
4	511	CLA	B	1228	CLA	29.29667343	0.002673785	0.302481524
4	511	CLA	B	1229	CLA	37.63355378	0.000727274	0.369668101
4	511	CLA	B	1230	CLA	46.70808489	6.36E-05	0.118080199
4	511	CLA	B	1231	CLA	43.56355526	0.000645094	0.788906259
4	511	CLA	B	1234	CLA	47.99497326	0.00044166	0.965884566
4	511	CLA	B	1235	CLA	38.73667117	0.001588815	0.960438748
4	511	CLA	B	1236	CLA	37.99873381	0.001490336	0.802715209
4	511	CLA	B	1232	CLA	42.56010979	0.000341878	0.36353812
4	511	CLA	B	1233	CLA	41.67346463	0.000137682	0.129031489
4	511	CLA	F	1301	CLA	39.77650983	0.001003847	0.711360555
4	511	CLA	J	1303	CLA	34.77691157	1.67E-06	0.00052796
4	511	CLA	X	1401	CLA	29.54754719	1.69E-05	0.002008532
4	511	CLA	d	511	CLA	47.59914476	0.000125377	0.260900668
4	511	CLA	e	508	CLA	47.89454321	0.000203123	0.438670355
4	511	CLA	e	511	CLA	48.6779035	3.96E-05	0.094146634
4	511	CLA	e	518	CLA	44.95649463	0.001038979	1.534701676
4	511	CLA	e	519	CLA	45.93623626	0.001227342	2.063291235
4	512	CLA	3	503	CLA	45.16097533	0.000203777	0.309312906
4	512	CLA	3	509	CLA	49.44230987	0.000785576	2.053256642
4	512	CLA	3	510	CLA	47.55035291	0.001019908	2.109335805
4	512	CLA	3	511	CLA	43.99314976	3.70E-05	0.04797564
4	512	CLA	3	512	CLA	46.12565127	0.00048314	0.832511519
4	512	CLA	3	513	CLA	37.24203386	0.00048543	0.231733893
4	512	CLA	3	516	CLA	48.91681198	0.000197781	0.484836651
4	512	CLA	4	501	CLA	20.45334264	0.000467701	0.006126554
4	512	CLA	4	502	CLA	20.18947983	0.008304311	0.100627532
4	512	CLA	4	503	CLA	16.10232719	0.173084044	0.539822953
4	512	CLA	4	504	CLA	27.94892579	0.005406953	0.461111251
4	512	CLA	4	505	CLA	24.74426556	0.004375111	0.17967965
4	512	CLA	4	506	CLA	16.02649818	0.087739308	0.266004182
4	512	CLA	4	507	CLA	13.10180938	0.547485503	0.495476102
4	512	CLA	4	508	CLA	20.50632402	0.254093626	3.380516755
4	512	CLA	4	509	CLA	11.75169426	0.863939591	0.40714463
4	512	CLA	4	510	CLA	17.09300831	0.050107399	0.223601806
4	512	CLA	4	511	CLA	19.4841259	0.169017424	1.654548385
4	512	CLA	4	513	CLA	9.526745772	0.758401642	0.10144465
4	512	CLA	4	516	CLA	9.960285789	7.868183899	1.37457275
4	512	CLA	4	517	CLA	25.08848527	0.012676624	0.565604289
4	512	CLA	4	518	CLA	31.35800327	0.001180495	0.200824672
4	512	CLA	4	519	CLA	37.41696323	0.000603667	0.296395189
4	512	CLA	5	501	CLA	41.09721638	0.000191026	0.164675969
4	512	CLA	5	502	CLA	40.57120884	0.000182603	0.145706495
4	512	CLA	5	503	CLA	49.61795355	0.000320595	0.855958266
4	512	CLA	5	504	CLA	48.53907862	9.48E-05	0.221932466
4	512	CLA	5	505	CLA	22.39010471	0.03224966	0.726983094
4	512	CLA	5	506	CLA	33.11649455	0.00391606	0.924225483
4	512	CLA	5	507	CLA	32.99498103	7.80E-07	0.00018015
4	512	CLA	5	508	CLA	35.32412736	0.003265655	1.135171092
4	512	CLA	5	509	CLA	40.18585324	0.000140473	0.105850911
4	512	CLA	5	510	CLA	43.27579694	1.13E-06	0.001333484
4	512	CLA	5	511	CLA	47.45811073	0.000102322	0.209166948
4	512	CLA	5	512	CLA	45.91794468	0.000512094	0.858829611
4	512	CLA	5	516	CLA	49.70631604	0.000353188	0.953097769
4	512	CLA	5	517	CLA	28.65515781	4.62E-05	0.004581054
4	512	CLA	5	518	CLA	26.96338684	0.003244038	0.223046276
4	512	CLA	5	519	CLA	28.46955265	0.000125623	0.011967826
4	512	CLA	B	1228	CLA	48.05556561	2.84E-05	0.062576859
4	512	CLA	J	1303	CLA	44.11954143	0.000796922	1.051633201
4	512	CLA	X	1401	CLA	45.67659936	0.0020516	3.333631903
4	512	CLA	d	502	CLA	40.44434261	0.002274315	1.780982766
4	512	CLA	d	503	CLA	44.38403746	0.000398269	0.544752983
4	512	CLA	d	504	CLA	33.63760211	0.002425935	0.628770007
4	512	CLA	d	505	CLA	49.76373658	6.17E-05	0.167577771
4	512	CLA	d	508	CLA	36.23389143	0.000404538	0.163799153
4	512	CLA	d	509	CLA	39.10909394	0.003883699	2.486419961
4	512	CLA	d	510	CLA	33.60289339	0.009478934	2.44164197
4	512	CLA	d	511	CLA	29.59921874	7.82E-06	0.000941235
4	512	CLA	d	512	CLA	47.32698752	0.000763791	1.535641828
4	512	CLA	d	513	CLA	44.21874526	0.000116749	0.156154546
4	512	CLA	d	518	CLA	40.9299601	2.86E-05	0.024053969
4	512	CLA	d	519	CLA	44.20197683	0.000373053	0.497831701
4	512	CLA	e	502	CLA	39.63707998	0.000587864	0.407895988
4	512	CLA	e	503	CLA	49.59450268	0.000742963	1.978020781
4	512	CLA	e	504	CLA	37.31953241	0.001506377	0.728137279
4	512	CLA	e	505	CLA	37.61080595	0.003912828	1.981659607
4	512	CLA	e	507	CLA	45.03146198	0.000356886	0.532461913
4	512	CLA	e	508	CLA	30.55548623	0.021546114	3.137376019
4	512	CLA	e	509	CLA	38.93296335	0.000682741	0.425425433
4	512	CLA	e	510	CLA	35.97874899	0.00011018	0.042760301
4	512	CLA	e	511	CLA	34.82711445	0.000550352	0.175714712
4	512	CLA	e	518	CLA	25.65755146	0.009968866	0.50886133
4	512	CLA	e	519	CLA	27.03087024	0.021365563	1.491203545
4	512	CLA	f	518	CLA	43.47858683	2.20E-05	0.026607207
4	512	CLA	f	519	CLA	42.35867082	0.00043441	0.448969319
4	513	CLA	3	511	CLA	49.98694222	0.000181944	0.507855006
4	513	CLA	3	513	CLA	45.42406073	0.001763451	2.771670544
4	513	CLA	4	501	CLA	27.83452622	7.69E-05	0.006400561
4	513	CLA	4	502	CLA	25.47271256	0.000307548	0.015032327
4	513	CLA	4	503	CLA	19.36989417	0.001776531	0.016787994
4	513	CLA	4	504	CLA	30.32026979	0.00709354	0.986106461
4	513	CLA	4	505	CLA	32.67642421	0.007727615	1.683119835
4	513	CLA	4	506	CLA	25.41074468	0.046511759	2.240420575
4	513	CLA	4	507	CLA	22.02478508	0.181565156	3.708215909
4	513	CLA	4	508	CLA	24.70012538	0.066166477	2.688409306
4	513	CLA	4	509	CLA	16.15350677	0.011014679	0.035013473
4	513	CLA	4	510	CLA	19.86837578	0.015525654	0.17087815
4	513	CLA	4	511	CLA	18.33837575	0.086249474	0.586926995
4	513	CLA	4	512	CLA	9.526745772	0.758401642	0.10144465
4	513	CLA	4	516	CLA	14.71583508	0.294086072	0.534375277
4	513	CLA	4	517	CLA	34.33401552	0.000290391	0.085112429
4	513	CLA	4	518	CLA	37.03973437	0.000848942	0.392236045
4	513	CLA	4	519	CLA	43.36895731	0.001243226	1.480084239
4	513	CLA	5	501	CLA	34.86149379	0.003383297	1.086622164
4	513	CLA	5	502	CLA	34.1827582	0.00161802	0.46183728
4	513	CLA	5	503	CLA	42.37424854	7.96E-07	0.000824709
4	513	CLA	5	504	CLA	42.93120758	0.000461998	0.517536161
4	513	CLA	5	505	CLA	14.48989234	0.321802006	0.532895593
4	513	CLA	5	506	CLA	24.67676976	0.000436128	0.017620032
4	513	CLA	5	507	CLA	24.15093816	0.06493727	2.305475399
4	513	CLA	5	508	CLA	27.61742401	0.002172701	0.17248902
4	513	CLA	5	509	CLA	31.6493016	0.012783112	2.298708089
4	513	CLA	5	510	CLA	35.83723943	0.00243741	0.923843247
4	513	CLA	5	511	CLA	39.36406406	0.000115258	0.076724098
4	513	CLA	5	512	CLA	36.97358783	0.000423588	0.193622306
4	513	CLA	5	513	CLA	45.25265761	0.001764216	2.710682959
4	513	CLA	5	516	CLA	40.80318648	0.000687714	0.567851278
4	513	CLA	5	517	CLA	22.9593935	0.039862637	1.04469839
4	513	CLA	5	518	CLA	22.03927115	0.01656157	0.339584061
4	513	CLA	5	519	CLA	26.22500114	0.001295309	0.075392651
4	513	CLA	B	1219	CLA	49.45142838	1.96E-06	0.005127503
4	513	CLA	B	1227	CLA	49.43893803	0.000357635	0.934366956
4	513	CLA	B	1228	CLA	47.06658072	0.000203448	0.395723369
4	513	CLA	B	1233	CLA	48.7264542	0.000269307	0.644910709
4	513	CLA	J	1303	CLA	48.24920556	2.50E-05	0.056372168
4	513	CLA	X	1401	CLA	44.40818116	0.000390961	0.536505172
4	513	CLA	d	502	CLA	48.0999678	0.000647003	1.433631962
4	513	CLA	d	504	CLA	41.01000377	0.000344125	0.292898363
4	513	CLA	d	508	CLA	44.275596	0.000549134	0.740162224
4	513	CLA	d	509	CLA	46.06757504	0.000656448	1.122625007
4	513	CLA	d	510	CLA	40.94634134	0.001185567	0.999722084
4	513	CLA	d	511	CLA	35.95719017	0.00028973	0.112039334
4	513	CLA	d	513	CLA	48.52723401	0.000295109	0.68953802
4	513	CLA	e	502	CLA	39.23997446	0.001123843	0.734074839
4	513	CLA	e	503	CLA	47.68268307	7.56E-05	0.158972346
4	513	CLA	e	504	CLA	35.74328712	0.001215063	0.453344285
4	513	CLA	e	505	CLA	40.10625723	0.000805557	0.599834565
4	513	CLA	e	507	CLA	45.20920682	0.000574835	0.878146001
4	513	CLA	e	508	CLA	29.88567239	7.11E-05	0.009064972
4	513	CLA	e	509	CLA	37.09327699	0.002619574	1.220855625
4	513	CLA	e	510	CLA	33.74878993	0.005315766	1.405327503
4	513	CLA	e	511	CLA	30.57674594	0.003975072	0.58123931
4	513	CLA	e	512	CLA	48.46577977	0.000281865	0.653603403
4	513	CLA	e	513	CLA	49.09803199	1.57E-05	0.039382455
4	513	CLA	e	518	CLA	28.98143499	0.001910881	0.202588752
4	513	CLA	e	519	CLA	31.97154017	0.00719536	1.374979805
4	513	CLA	f	505	CLA	48.75452483	0.000364995	0.877078578
4	513	CLA	f	508	CLA	46.70024555	0.001780056	3.303779301
4	513	CLA	f	518	CLA	37.23400384	4.07E-06	0.00194138
4	513	CLA	f	519	CLA	37.52161842	0.002180196	1.08854759
4	516	CLA	3	513	CLA	41.18711996	0.000695807	0.607742917
4	516	CLA	4	501	CLA	23.67473903	0.014497439	0.456735646
4	516	CLA	4	502	CLA	27.94604518	0.008031484	0.684510939
4	516	CLA	4	503	CLA	21.73840404	0.009333681	0.176230595
4	516	CLA	4	504	CLA	36.2228828	0.000407305	0.164619275
4	516	CLA	4	505	CLA	30.71558922	0.002145062	0.322296342
4	516	CLA	4	506	CLA	16.73940695	0.068956705	0.271443431
4	516	CLA	4	507	CLA	18.15190888	0.005215666	0.033381514
4	516	CLA	4	508	CLA	29.6800688	0.002944656	0.360152507
4	516	CLA	4	509	CLA	21.34970545	0.004238699	0.071820154
4	516	CLA	4	510	CLA	26.74260754	0.003078564	0.201480516
4	516	CLA	4	511	CLA	29.09315952	0.004705256	0.510494468
4	516	CLA	4	512	CLA	9.960285789	7.868183899	1.37457275
4	516	CLA	4	513	CLA	14.71583508	0.294086072	0.534375277
4	516	CLA	4	517	CLA	27.46946603	0.0045341	0.34854179
4	516	CLA	4	518	CLA	39.5949866	2.23E-05	0.015387151
[truncated: 15,159 more rows]
